# Supplementary material for: Acute pre-exercise hydrogen rich water intake does not improve running performance at maximal aerobic speed in trained track and field runners: A randomized, double-blind, placebo-controlled crossover study
Source: PLoS One. 2022 Dec 20;17(12):e0279307. doi: 10.1371/journal.pone.0279307 (PMC9767360; doi:10.1371/journal.pone.0279307)
Supplement: S1 Table — (XLSX) [file pone.0279307.s001.xlsx]

## Sheet: List1
Participant	Age	Mass	Height	Fat	VO2max	Pmax	ANT	HRmax	MAS
	(years)	(kg)	(cm)	(%)	(ml/kg/min)	(W/kg)	(beats/min)	(beats/min)	(km/h)
1	19	62.9	180	3	60	7.42	170	181	22
2	17	72.3	183	5.5	53.5	5.74	179	186	17
3	18	82.6	188	9.6	56.7	6.07	186	202	18
4	16	75	179	15.5	53.2	6.4	196	210	19
5	19	64.1	173	9.2	59.9	6.07	181	199	18
6	17	72.8	173	11.7	50.3	6.07	177	192	18
7	23	70.2	186	5.7	65.9	7.05	172	183	21
8	18	64.8	173	6.6	50.4	5.06	176	195	16
9	15	68.7	184	16.4	53	5.4	177	195	17
10	16	59.7	173	14.9	63.6	6.74	178	199	21
11	16	59.6	174	17.3	59.9	6.38	191	212	18
12	15	64.6	176	15.8	50.7	6.03	179	211	18
13	16	75.4	186	18	47.7	6.04	181	195	18
14	19	65.4	178	4.2	57.6	5.73	193	206	18
15	18	73.6	189	6.6	51.2	5.41	165	191	17
16	15	64.2	180	14.7	57.2	5.7	161	182	17
17	17	75.8	187	6.8	49.5	5.39	172	189	16
18	19	74.9	186	8.9	57.1	6.74	182	196	20
19	17	68.7	185	4.8	55.4	6.07	191	200	19
20	19	61.3	181	7.6	50.8	5.73	181	189	18
21	18	73.7	187	9.1	53.3	6.07	172	190	18
22	18	72.1	188	10.1	51.1	6.06	182	197	18
23	17	65.8	183	13.5	56.8	6.07	178	197	18
24	18	70.7	185	6.1	55	5.73	189	201	18
