# Supplementary material for: Acute pre-exercise hydrogen rich water intake does not improve running performance at maximal aerobic speed in trained track and field runners: A randomized, double-blind, placebo-controlled crossover study
Source: PLoS One. 2022 Dec 20;17(12):e0279307. doi: 10.1371/journal.pone.0279307 (PMC9767360; doi:10.1371/journal.pone.0279307)
Supplement: S2 Table — (XLSX) [file pone.0279307.s002.xlsx]

## Sheet: List1
Participant	Test	Water	TTE	HRmax	La pre	La post
			(min:s)	(beats/min)	(mmol/L)	(mmol/L)
1	1	Placebo	07:47:00	171	1.5	6.8
1	2	HRW	07:57:00	173	1.6	8.9
2	1	Placebo	07:00:00	176	2.2	10.7
2	2	HRW	07:52:00	175	2.3	13.7
3	1	HRW	06:58:00	193	1.5	7.7
3	2	Placebo	07:34:00	190	1	9.1
4	1	Placebo	07:42:00	201	1.7	13.6
4	2	HRW	06:59:00	195	2.2	11.7
5	1	HRW	08:19:00	193	1	12
5	2	Placebo	08:52:00	193	1.5	14.4
6	1	HRW	09:08:00	184	1	11.2
6	2	Placebo	10:28:00	181	1.2	11.5
7	1	Placebo	06:40:00	177	1.1	11.8
7	2	HRW	06:44:00	172	1.1	11.9
8	1	HRW	06:46:00	194	1.2	10.4
8	2	Placebo	07:10:00	188	1.8	10.5
9	1	HRW	07:58:00	190	1.2	11.7
9	2	Placebo	08:37:00	192	1.2	11.8
10	1	HRW	06:54:00	182	2.2	5.5
10	2	Placebo	06:47:00	184	2.4	8.2
11	1	HRW	08:36:00	197	1.6	7.7
11	2	Placebo	09:04:00	197	1	8.9
12	1	Placebo	07:50:00	199	1.7	9.6
12	2	HRW	08:08:00	193	1.9	10.3
13	1	Placebo	07:19:00	186	1.2	8.6
13	2	HRW	07:15:00	184	1.8	8.7
14	1	Placebo	07:25:00	199	1.4	8.1
14	2	HRW	07:16:00	195	1.8	7.6
15	1	HRW	06:47:00	178	1.3	10.7
15	2	Placebo	07:50:00	178	1.7	11.4
16	1	Placebo	07:41:00	177	1.7	10.7
16	2	HRW	06:49:00	178	1.5	8.6
17	1	Placebo	07:33:00	182	1.4	9.7
17	2	HRW	07:31:00	186	1.3	10.6
18	1	Placebo	07:26:00	181	1.7	10.9
18	2	HRW	07:37:00	181	1.8	8.4
19	1	Placebo	06:14:00	189	2.5	7.7
19	2	HRW	06:45:00	191	1.9	10.6
20	1	HRW	06:15:00	175	1.9	6.6
20	2	Placebo	07:12:00	173	1.8	8.4
21	1	HRW	08:20:00	183	1.4	9
21	2	Placebo	07:48:00	183	1.4	8.8
22	1	HRW	08:03:00	190	1.4	9.4
22	2	Placebo	08:21:00	187	1.5	8.5
23	1	Placebo	08:13:00	193	1.9	13.6
23	2	HRW	09:12:00	192	1.8	15.1
24	1	HRW	08:28:00	200	1.2	9.6
24	2	Placebo	08:05:00	195	1.3	9.6
