# Supplementary material for: Acute pre-exercise hydrogen rich water intake does not improve running performance at maximal aerobic speed in trained track and field runners: A randomized, double-blind, placebo-controlled crossover study
Source: PLoS One. 2022 Dec 20;17(12):e0279307. doi: 10.1371/journal.pone.0279307 (PMC9767360; doi:10.1371/journal.pone.0279307)
Supplement: S3 Table — (XLSX) [file pone.0279307.s003.xlsx]

## Sheet: List1
Participant	Test	Time	Speed	HR	BF	VE	VO2	VCO2
		(s)	(km/h)	(beats/min)	(breaths/min)	(L/min)	(L/min)	(L/min)
1	1	0	10	67	24	28	0.828	0.783
1	1	3	10	68	24	28	0.8	0.774
1	1	5	10	69	20	24	0.683	0.692
1	1	6	10	72	25	25	0.683	0.692
1	1	8	10	74	29	31	0.761	0.81
1	1	9	10	77	36	41	1.031	1.109
1	1	11	10	81	35	49	1.201	1.316
1	1	13	10	87	35	48	1.075	1.207
1	1	14	10	93	35	54	1.275	1.434
1	1	16	10	99	35	57	1.351	1.546
1	1	18	10	104	33	60	1.376	1.646
1	1	20	10	108	33	61	1.281	1.615
1	1	22	10	113	32	62	1.216	1.597
1	1	24	10	115	32	62	1.19	1.597
1	1	26	10	118	32	62	1.19	1.597
1	1	28	10	121	32	62	1.156	1.549
1	1	29	10	124	32	61	1.156	1.539
1	1	31	10	126	32	60	1.156	1.534
1	1	33	10	127	32	60	1.208	1.538
1	1	37	10	127	32	60	1.2	1.528
1	1	39	10	127	32	60	1.27	1.537
1	1	40	10	126	32	60	1.36	1.557
1	1	42	10	126	33	63	1.526	1.609
1	1	43	10	126	34	67	1.68	1.691
1	1	45	10	126	36	67	1.692	1.691
1	1	47	10	126	36	66	1.724	1.657
1	1	49	10	126	36	68	1.849	1.743
1	1	51	10	126	35	65	1.755	1.638
1	1	52	10	127	33	58	1.755	1.559
1	1	54	10	127	33	57	1.775	1.55
1	1	56	10	127	33	56	1.821	1.53
1	1	58	10	127	33	55	1.861	1.537
1	1	60	10	127	33	58	1.915	1.592
1	1	62	10	127	33	58	1.908	1.589
1	1	63	10	126	33	60	1.955	1.644
1	1	68	10	126	32	60	1.955	1.644
1	1	70	10	125	32	58	2.017	1.639
1	1	70	10	124	30	58	1.972	1.605
1	1	72	10	124	30	59	2.116	1.712
1	1	74	10	123	31	59	2.116	1.689
1	1	76	10	123	29	56	2.094	1.631
1	1	78	10	123	28	53	2.075	1.608
1	1	80	10	122	32	56	2.075	1.614
1	1	82	10	122	31	57	2.035	1.634
1	1	84	10	121	32	56	2.035	1.634
1	1	86	10	121	32	56	2.009	1.624
1	1	87	10	121	32	56	2.001	1.624
1	1	90	10	121	32	57	2.055	1.686
1	1	92	10	121	32	56	1.979	1.625
1	1	93	10	121	32	55	1.963	1.623
1	1	95	10	121	32	55	1.963	1.606
1	1	97	10	120	32	55	2.047	1.65
1	1	100	10	120	30	55	2.054	1.651
1	1	102	10	120	30	54	1.982	1.612
1	1	104	10	120	30	53	1.896	1.565
1	1	106	10	120	30	54	1.99	1.612
1	1	108	10	121	30	55	2.128	1.658
1	1	110	10	122	30	55	2.176	1.683
1	1	111	10	124	32	55	2.104	1.664
1	1	113	10	125	32	51	1.895	1.51
1	1	114	10	125	33	49	1.941	1.462
1	1	116	10	126	33	51	2.151	1.59
1	1	119	10	126	33	51	2.151	1.59
1	1	120	10	126	34	47	1.941	1.437
1	1	121	10	126	37	45	1.728	1.284
1	1	123	10	126	40	44	1.777	1.3
1	1	125	10	126	37	44	1.824	1.325
1	1	127	10	126	34	46	1.931	1.395
1	1	128	10	126	37	47	1.833	1.362
1	1	130	10	126	39	46	1.798	1.334
1	1	131	10	126	39	47	1.812	1.384
1	1	133	10	125	39	50	1.89	1.464
1	1	134	10	125	38	53	1.968	1.517
1	1	137	10	125	38	55	2.014	1.627
1	1	138	10	125	39	53	1.968	1.517
1	1	139	10	125	39	54	1.979	1.599
1	1	141	10	125	38	58	2.129	1.722
1	1	143	10	125	36	69	2.27	2.006
1	1	145	10	125	32	75	2.27	2.091
1	1	148	10	125	29	78	2.112	2.141
1	1	150	10	125	29	78	2.033	2.141
1	1	152	10	126	29	78	2.033	2.141
1	1	153	10	126	29	68	1.825	1.91
1	1	155	10	125	30	63	1.775	1.782
1	1	157	10	125	31	56	1.75	1.638
1	1	159	10	125	32	53	1.723	1.568
1	1	161	10	125	32	53	1.723	1.568
1	1	163	10	124	33	53	1.75	1.591
1	1	164	10	124	33	52	1.794	1.563
1	1	167	10	124	33	52	1.794	1.544
1	1	169	10	123	33	50	1.787	1.51
1	1	173	10	122	30	46	1.739	1.465
1	1	174	10	121	30	50	1.884	1.596
1	1	176	10	120	30	45	1.746	1.418
1	1	177	10	120	30	45	1.746	1.418
1	1	179	16	120	30	46	1.807	1.443
1	1	181	16	119	33	45	1.696	1.336
1	1	182	16	119	36	45	1.621	1.273
1	1	183	16	118	38	45	1.599	1.264
1	1	184	16	117	43	46	1.599	1.264
1	1	185	16	117	44	52	1.87	1.467
1	1	187	16	117	51	53	1.9	1.467
1	1	188	16	117	51	54	2.093	1.578
1	1	189	16	118	55	68	2.427	1.898
1	1	190	16	120	54	72	2.606	2.029
1	1	192	16	123	50	72	2.606	2.029
1	1	193	16	125	47	77	2.606	2.131
1	1	195	16	126	48	77	2.464	2.131
1	1	196	16	128	48	71	2.094	1.859
1	1	196	16	131	52	64	1.867	1.609
1	1	197	16	133	50	66	2.045	1.776
1	1	199	16	134	48	66	2.017	1.701
1	1	200	16	135	50	71	2.276	1.891
1	1	201	16	136	53	71	2.261	1.891
1	1	202	16	137	55	77	2.424	2.064
1	1	203	16	137	53	79	2.478	2.116
1	1	205	16	138	50	79	2.478	2.116
1	1	206	16	139	51	81	2.478	2.116
1	1	207	16	140	51	78	2.424	2.071
1	1	208	16	141	51	80	2.431	2.1
1	1	209	16	142	51	80	2.432	2.145
1	1	211	16	143	50	78	2.393	2.115
1	1	212	16	145	48	73	2.256	1.976
1	1	214	16	145	48	77	2.408	2.117
1	1	215	16	146	46	77	2.48	2.164
1	1	216	16	147	44	78	2.569	2.231
1	1	218	16	147	42	76	2.555	2.223
1	1	220	16	148	40	72	2.474	2.11
1	1	221	16	148	41	70	2.563	2.123
1	1	222	16	148	41	69	2.563	2.123
1	1	224	16	148	41	69	2.563	2.123
1	1	226	16	148	39	69	2.563	2.123
1	1	227	16	148	40	69	2.57	2.15
1	1	228	16	148	44	71	2.607	2.187
1	1	229	16	148	46	75	2.665	2.259
1	1	231	16	148	48	76	2.684	2.269
1	1	232	16	148	48	78	2.717	2.289
1	1	233	16	148	49	78	2.704	2.27
1	1	234	16	148	49	78	2.736	2.27
1	1	236	16	148	49	78	2.704	2.239
1	1	237	16	149	51	78	2.736	2.239
1	1	238	22	150	52	78	2.736	2.239
1	1	239	22	151	55	81	2.838	2.363
1	1	241	22	152	52	84	3.016	2.471
1	1	242	22	153	52	88	3.016	2.494
1	1	243	22	153	56	89	2.877	2.393
1	1	244	22	153	58	89	2.877	2.393
1	1	245	22	153	60	89	2.821	2.393
1	1	246	22	154	62	89	2.609	2.277
1	1	246	22	154	64	89	2.609	2.277
1	1	247	22	155	67	87	2.494	2.145
1	1	248	22	155	67	87	2.501	2.145
1	1	249	22	156	66	89	2.594	2.194
1	1	250	22	156	68	95	2.761	2.378
1	1	251	22	156	69	99	2.776	2.435
1	1	252	22	157	65	103	2.915	2.547
1	1	253	22	157	65	105	2.851	2.552
1	1	254	22	157	65	106	2.864	2.579
1	1	255	22	158	65	106	2.864	2.579
1	1	256	22	159	65	105	2.773	2.522
1	1	257	22	159	62	109	2.902	2.673
1	1	258	22	159	62	114	2.995	2.82
1	1	259	22	160	65	112	2.927	2.801
1	1	260	22	160	64	118	3.025	2.934
1	1	260	22	160	65	121	3.036	2.946
1	1	261	22	160	65	122	3.036	2.982
1	1	262	22	160	67	122	3.036	2.982
1	1	263	22	161	67	119	3.014	2.932
1	1	264	22	161	67	117	3.053	2.962
1	1	265	22	161	66	118	3.107	3.02
1	1	266	22	162	68	117	3.116	2.982
1	1	267	22	162	66	117	3.194	3.048
1	1	268	22	162	67	117	3.26	3.077
1	1	269	22	163	65	119	3.373	3.149
1	1	270	22	163	63	122	3.373	3.149
1	1	271	22	163	63	125	3.26	3.109
1	1	272	22	163	66	125	3.164	3.05
1	1	273	22	163	63	125	3.096	3.022
1	1	274	22	163	64	120	2.918	2.931
1	1	275	22	164	63	119	2.918	2.931
1	1	276	22	164	63	119	2.918	2.931
1	1	276	22	164	68	120	2.996	2.96
1	1	277	22	164	66	119	3.116	3.045
1	1	279	22	165	64	125	3.231	3.134
1	1	280	22	165	63	128	3.299	3.201
1	1	281	22	165	62	129	3.377	3.314
1	1	282	22	165	62	129	3.359	3.318
1	1	283	22	165	65	129	3.29	3.26
1	1	283	22	165	65	128	3.272	3.263
1	1	284	22	165	65	127	3.254	3.263
1	1	285	22	166	65	127	3.254	3.261
1	1	286	22	166	66	127	3.177	3.214
1	1	287	22	166	66	126	3.177	3.178
1	1	288	22	166	66	127	3.21	3.238
1	1	289	22	166	66	128	3.247	3.264
1	1	290	22	166	66	130	3.327	3.347
1	1	291	22	166	66	132	3.447	3.439
1	1	292	22	167	66	132	3.451	3.439
1	1	293	22	167	65	131	3.451	3.404
1	1	294	22	167	64	131	3.468	3.413
1	1	295	22	167	63	131	3.468	3.413
1	1	296	22	167	63	133	3.468	3.482
1	1	297	22	167	61	130	3.376	3.399
1	1	298	22	167	62	130	3.376	3.399
1	1	299	22	167	63	131	3.447	3.452
1	1	300	22	167	63	134	3.508	3.519
1	1	301	22	167	64	134	3.5	3.519
1	1	302	22	167	66	134	3.498	3.519
1	1	303	22	167	65	135	3.549	3.529
1	1	304	22	167	65	135	3.549	3.538
1	1	305	22	167	65	136	3.469	3.537
1	1	305	22	167	66	136	3.444	3.511
1	1	306	22	167	67	137	3.444	3.56
1	1	307	22	167	66	137	3.444	3.56
1	1	308	22	167	66	137	3.444	3.56
1	1	309	22	167	64	140	3.504	3.69
1	1	310	22	167	63	145	3.618	3.896
1	1	311	22	167	62	149	3.645	3.964
1	1	312	22	167	62	152	3.645	3.964
1	1	313	22	167	61	152	3.593	3.929
1	1	314	22	167	61	152	3.593	3.948
1	1	315	22	167	62	151	3.467	3.816
1	1	316	22	167	64	151	3.467	3.816
1	1	317	22	167	65	150	3.467	3.816
1	1	318	22	168	65	151	3.485	3.817
1	1	319	22	168	65	151	3.584	3.929
1	1	320	22	168	65	153	3.726	4.039
1	1	321	22	168	64	154	3.785	4.1
1	1	322	22	168	64	155	3.785	4.1
1	1	323	22	168	64	154	3.769	4.109
1	1	324	22	168	62	154	3.769	4.109
1	1	325	22	169	61	154	3.769	4.109
1	1	326	22	169	61	154	3.737	4.066
1	1	327	22	169	64	154	3.656	4.024
1	1	328	22	169	66	152	3.626	4.031
1	1	328	22	169	66	149	3.57	4.031
1	1	329	22	169	67	147	3.561	4.007
1	1	330	22	169	67	150	3.599	4.031
1	1	331	22	169	67	150	3.599	4.031
1	1	332	22	169	67	147	3.599	4.009
1	1	333	22	169	66	146	3.642	3.997
1	1	334	22	169	66	144	3.579	3.918
1	1	335	22	169	65	146	3.696	3.979
1	1	336	22	169	64	144	3.755	4.018
1	1	337	22	169	64	144	3.755	4.018
1	1	338	22	169	65	144	3.699	4.018
1	1	339	22	169	65	150	3.751	4.061
1	1	340	22	169	65	158	3.791	4.169
1	1	341	22	169	65	165	3.791	4.204
1	1	342	22	169	65	165	3.807	4.29
1	1	343	22	169	65	165	3.802	4.29
1	1	344	22	169	66	163	3.731	4.204
1	1	344	22	169	66	162	3.746	4.201
1	1	345	22	169	66	159	3.736	4.164
1	1	346	22	169	64	158	3.683	4.124
1	1	347	22	169	66	156	3.683	4.127
1	1	348	22	169	66	155	3.683	4.103
1	1	349	22	169	66	153	3.736	4.144
1	1	350	22	169	64	153	3.786	4.197
1	1	351	22	169	64	151	3.786	4.197
1	1	352	22	169	65	149	3.738	4.156
1	1	353	22	169	66	149	3.81	4.195
1	1	354	22	170	66	147	3.805	4.117
1	1	354	22	170	67	144	3.781	4.062
1	1	355	22	170	67	143	3.758	4.003
1	1	356	22	170	68	142	3.758	4.003
1	1	357	22	170	67	142	3.758	4.003
1	1	358	22	170	67	143	3.758	4.029
1	1	359	22	170	67	142	3.743	4.003
1	1	360	22	0	67	142	3.684	3.978
1	1	361	22	170	66	142	3.617	3.965
1	1	362	22	170	66	143	3.567	3.945
1	1	363	22	170	65	144	3.512	3.901
1	1	364	22	169	65	145	3.52	3.912
1	1	365	22	169	65	145	3.52	3.912
1	1	366	22	169	64	151	3.683	4.134
1	1	367	22	169	63	153	3.628	4.137
1	1	368	22	169	64	157	3.689	4.204
1	1	368	22	169	64	159	3.732	4.297
1	1	369	22	169	64	159	3.753	4.298
1	1	370	22	170	64	156	3.684	4.186
1	1	371	22	170	64	154	3.652	4.158
1	1	372	22	170	65	152	3.652	4.158
1	1	373	22	170	65	152	3.652	4.158
1	1	374	22	170	66	149	3.684	4.155
1	1	375	22	170	65	148	3.726	4.155
1	1	376	22	170	65	147	3.715	4.085
1	1	377	22	170	65	147	3.774	4.103
1	1	378	22	170	66	148	3.854	4.194
1	1	379	22	170	65	147	3.794	4.166
1	1	379	22	170	66	147	3.85	4.194
1	1	380	22	170	66	147	3.833	4.219
1	1	381	22	170	67	146	3.831	4.237
1	1	382	22	170	67	146	3.831	4.237
1	1	383	22	170	67	146	3.831	4.264
1	1	384	22	170	66	146	3.831	4.264
1	1	385	22	170	66	148	3.864	4.296
1	1	386	22	170	63	149	3.832	4.284
1	1	387	22	170	62	153	3.79	4.268
1	1	388	22	170	62	156	3.728	4.252
1	1	389	22	170	62	156	3.728	4.252
1	1	390	22	170	62	158	3.728	4.281
1	1	391	22	170	65	157	3.682	4.255
1	1	392	22	170	67	155	3.648	4.212
1	1	393	22	170	67	155	3.677	4.253
1	1	393	22	170	67	154	3.734	4.296
1	1	394	22	170	67	152	3.734	4.279
1	1	395	22	170	67	154	3.785	4.354
1	1	396	22	171	67	152	3.734	4.279
1	1	397	22	171	69	153	3.767	4.313
1	1	398	22	171	70	152	3.767	4.283
1	1	399	22	171	70	153	3.767	4.33
1	1	400	22	171	71	151	3.732	4.215
1	1	400	22	171	71	150	3.709	4.207
1	1	401	22	171	70	147	3.666	4.11
1	1	402	22	171	69	145	3.76	4.165
1	1	403	22	171	66	144	3.734	4.136
1	1	404	22	171	66	144	3.811	4.191
1	1	405	22	171	67	144	3.806	4.191
1	1	406	22	171	65	143	3.806	4.191
1	1	407	22	171	65	144	3.88	4.265
1	1	408	22	171	64	143	3.88	4.265
1	1	409	22	171	63	140	3.829	4.189
1	1	410	22	171	63	142	3.868	4.245
1	1	411	22	171	62	142	3.838	4.18
1	1	412	22	171	62	142	3.839	4.152
1	1	413	22	170	62	145	3.863	4.192
1	1	414	22	170	62	146	3.863	4.192
1	1	415	22	170	63	146	3.863	4.258
1	1	416	22	170	64	146	3.863	4.258
1	1	417	22	170	64	148	3.849	4.249
1	1	417	22	170	65	149	3.872	4.306
1	1	418	22	170	65	149	3.846	4.314
1	1	419	22	170	65	148	3.872	4.346
1	1	420	22	170	65	146	3.82	4.314
1	1	421	22	170	66	147	3.872	4.326
1	1	422	22	170	65	147	3.901	4.333
1	1	423	22	170	65	147	3.897	4.337
1	1	424	22	170	65	147	3.867	4.305
1	1	425	22	170	65	147	3.882	4.34
1	1	426	22	171	65	147	3.852	4.298
1	1	427	22	171	65	150	3.852	4.316
1	1	428	22	171	65	149	3.852	4.316
1	1	429	22	171	65	149	3.818	4.301
1	1	429	22	171	66	147	3.715	4.182
1	1	430	22	171	67	147	3.731	4.264
1	1	431	22	171	67	145	3.673	4.132
1	1	432	22	171	67	146	3.797	4.249
1	1	433	22	171	67	144	3.77	4.213
1	1	434	22	171	67	144	3.753	4.213
1	1	435	22	171	65	144	3.753	4.213
1	1	436	22	171	65	145	3.824	4.282
1	1	437	22	171	65	145	3.824	4.282
1	1	438	22	171	65	146	3.896	4.349
1	1	439	22	171	65	144	3.822	4.313
1	1	440	22	170	65	146	3.896	4.39
1	1	440	22	170	65	146	3.828	4.335
1	1	441	22	170	65	146	3.882	4.335
1	1	442	22	170	65	146	3.829	4.307
1	1	443	22	170	66	146	3.786	4.274
1	1	444	22	171	66	146	3.745	4.24
1	1	445	22	171	66	146	3.745	4.24
1	1	446	22	171	66	146	3.694	4.236
1	1	447	22	171	66	145	3.726	4.236
1	1	448	22	171	66	145	3.713	4.238
1	1	449	22	171	65	144	3.713	4.243
1	1	450	22	171	65	143	3.698	4.201
1	1	451	22	171	65	142	3.707	4.185
1	1	452	22	171	66	143	3.722	4.227
1	1	452	22	170	66	143	3.768	4.276
1	1	453	22	170	65	143	3.787	4.268
1	1	454	22	170	65	144	3.832	4.306
1	1	455	22	170	65	144	3.82	4.276
1	1	456	22	170	65	144	3.85	4.318
1	1	457	22	170	65	144	3.85	4.318
1	1	458	22	170	65	144	3.856	4.323
1	1	459	22	170	65	143	3.838	4.286
1	1	460	22	170	65	144	3.893	4.312
1	1	461	22	170	65	144	3.881	4.283
1	1	462	22	170	66	144	3.918	4.335
1	1	463	22	170	65	143	3.841	4.26
1	1	464	22	170	65	144	3.918	4.335
1	1	465	22	170	65	144	3.918	4.335
1	1	465	22	170	65	145	3.918	4.335
1	1	466	22	170	65	146	3.832	4.326
1	1	467	22	170	64	146	3.773	4.303
1	2	0	10	73	23	10	0.273	0.24
1	2	2	10	73	24	15	0.465	0.406
1	2	4	10	74	26	19	0.596	0.523
1	2	5	10	76	30	26	0.795	0.719
1	2	7	10	77	31	34	0.921	0.876
1	2	9	10	78	30	25	0.743	0.68
1	2	9	10	80	33	33	0.952	0.887
1	2	11	10	82	38	42	1.075	1.08
1	2	12	10	84	43	49	1.262	1.288
1	2	13	10	87	48	58	1.371	1.485
1	2	14	10	90	48	63	1.292	1.54
1	2	15	10	92	50	59	1.183	1.379
1	2	17	10	95	50	61	1.183	1.44
1	2	18	10	98	48	63	1.188	1.478
1	2	19	10	101	49	65	1.121	1.486
1	2	21	10	105	51	62	1.006	1.394
1	2	22	10	108	53	61	0.985	1.381
1	2	23	10	110	52	61	0.985	1.381
1	2	25	10	112	48	63	1.005	1.403
1	2	27	10	115	48	64	1.01	1.446
1	2	28	10	118	47	65	1.028	1.509
1	2	30	10	121	42	65	1.062	1.515
1	2	32	10	124	38	65	1.092	1.515
1	2	33	10	127	37	63	1.105	1.515
1	2	35	10	128	35	61	1.13	1.5
1	2	37	10	130	35	57	1.13	1.435
1	2	38	10	130	37	56	1.198	1.402
1	2	38	10	130	38	55	1.198	1.376
1	2	40	10	130	39	54	1.275	1.337
1	2	42	10	130	38	52	1.35	1.341
1	2	43	10	130	37	53	1.376	1.367
1	2	45	10	129	38	53	1.441	1.367
1	2	46	10	129	41	54	1.534	1.364
1	2	48	10	128	38	55	1.631	1.423
1	2	49	10	127	37	58	1.675	1.439
1	2	51	10	127	35	58	1.675	1.439
1	2	53	10	126	37	58	1.675	1.439
1	2	54	10	125	41	57	1.675	1.436
1	2	54	10	124	43	56	1.666	1.42
1	2	55	10	124	42	56	1.699	1.433
1	2	57	10	123	43	55	1.718	1.43
1	2	59	10	123	39	46	1.611	1.323
1	2	61	10	122	39	47	1.674	1.34
1	2	62	10	122	40	50	1.895	1.495
1	2	64	10	122	37	53	2.104	1.583
1	2	66	10	122	36	62	2.159	1.614
1	2	67	10	122	36	61	2.103	1.572
1	2	69	10	122	38	63	2.299	1.684
1	2	70	10	122	40	67	2.308	1.748
1	2	73	10	123	40	67	2.162	1.73
1	2	75	10	124	40	66	1.968	1.669
1	2	75	10	125	37	63	1.888	1.564
1	2	77	10	125	36	61	1.884	1.579
1	2	78	10	125	36	61	1.964	1.656
1	2	79	10	125	38	59	1.964	1.623
1	2	81	10	125	40	57	1.936	1.576
1	2	82	10	125	45	56	1.989	1.548
1	2	83	10	125	47	59	2.012	1.572
1	2	84	10	126	52	60	2.012	1.572
1	2	85	10	126	52	60	2.038	1.587
1	2	87	10	127	52	61	1.997	1.57
1	2	88	10	127	53	61	1.973	1.545
1	2	89	10	128	52	61	1.934	1.528
1	2	90	10	128	52	62	1.938	1.538
1	2	92	10	128	49	61	1.918	1.52
1	2	93	10	129	48	62	1.998	1.586
1	2	94	10	130	51	62	2.029	1.627
1	2	95	10	130	51	64	2.08	1.686
1	2	96	10	130	51	65	2.08	1.724
1	2	98	10	131	52	67	2.134	1.775
1	2	99	10	131	52	68	2.068	1.756
1	2	100	10	131	52	69	2.134	1.776
1	2	102	10	131	52	68	2.068	1.756
1	2	103	10	132	52	67	2.011	1.729
1	2	105	10	132	48	66	1.939	1.687
1	2	106	10	132	48	65	1.892	1.68
1	2	107	10	132	47	64	1.892	1.68
1	2	109	10	132	43	62	1.859	1.639
1	2	109	10	132	44	61	1.827	1.585
1	2	110	10	132	44	66	1.852	1.612
1	2	112	10	132	42	71	1.906	1.628
1	2	114	10	132	43	74	1.906	1.691
1	2	115	10	132	40	78	2.063	1.91
1	2	117	10	132	38	83	2.137	2.091
1	2	118	10	132	38	89	2.188	2.274
1	2	120	10	132	38	90	2.188	2.274
1	2	122	10	132	38	90	2.188	2.274
1	2	123	10	132	37	85	2.089	2.186
1	2	125	10	132	38	86	2.091	2.196
1	2	127	10	133	36	83	1.994	2.114
1	2	128	10	133	36	80	1.994	2.056
1	2	130	10	133	36	77	1.897	1.953
1	2	131	10	132	39	77	1.898	1.953
1	2	133	10	132	38	74	1.817	1.849
1	2	135	10	131	39	71	1.738	1.749
1	2	136	10	131	39	70	1.726	1.722
1	2	138	10	130	39	67	1.708	1.688
1	2	139	10	129	39	63	1.683	1.619
1	2	141	10	129	39	61	1.7	1.559
1	2	143	10	127	39	60	1.701	1.559
1	2	144	10	127	39	57	1.64	1.477
1	2	146	10	126	37	55	1.627	1.434
1	2	148	10	125	37	55	1.696	1.478
1	2	150	10	125	37	54	1.661	1.426
1	2	151	10	124	37	55	1.763	1.484
1	2	152	10	123	37	54	1.821	1.466
1	2	154	10	122	39	54	1.805	1.465
1	2	155	10	122	39	55	1.88	1.511
1	2	157	10	122	39	56	1.891	1.532
1	2	159	10	122	39	57	1.908	1.543
1	2	161	10	122	39	58	1.908	1.543
1	2	161	10	122	41	58	1.891	1.512
1	2	162	10	122	38	59	1.891	1.543
1	2	163	10	121	36	59	1.836	1.521
1	2	165	10	121	34	58	1.797	1.491
1	2	167	10	120	34	58	1.777	1.46
1	2	169	10	120	34	55	1.77	1.447
1	2	171	10	119	33	56	1.808	1.452
1	2	172	10	119	32	57	1.857	1.502
1	2	174	10	119	33	58	1.883	1.506
1	2	176	10	119	32	57	1.904	1.542
1	2	178	16	119	32	58	1.904	1.555
1	2	179	16	119	32	60	1.971	1.599
1	2	183	16	120	32	60	1.971	1.599
1	2	184	16	121	35	62	2.007	1.643
1	2	186	16	121	37	65	2.049	1.703
1	2	188	16	122	35	61	1.955	1.63
1	2	189	16	123	38	65	2.107	1.724
1	2	190	16	125	41	70	2.301	1.861
1	2	192	16	127	42	67	2.221	1.778
1	2	193	16	129	43	67	2.246	1.793
1	2	195	16	130	42	66	2.209	1.771
1	2	196	16	132	42	64	2.079	1.683
1	2	198	16	133	42	65	2.103	1.709
1	2	200	16	135	41	63	1.986	1.625
1	2	202	16	137	39	63	1.986	1.625
1	2	203	16	139	37	65	2.103	1.702
1	2	205	16	140	36	67	2.223	1.769
1	2	206	16	142	36	67	2.247	1.769
1	2	208	16	143	36	70	2.354	1.827
1	2	209	16	144	37	70	2.354	1.827
1	2	209	16	145	40	72	2.354	1.827
1	2	210	16	146	43	70	2.291	1.784
1	2	212	16	146	45	69	2.287	1.752
1	2	214	16	147	45	69	2.287	1.752
1	2	215	16	147	43	72	2.287	1.752
1	2	217	16	148	44	77	2.412	1.816
1	2	218	16	148	44	82	2.645	2.057
1	2	219	16	148	44	85	2.669	2.171
1	2	221	16	148	43	88	2.674	2.171
1	2	222	16	148	43	88	2.674	2.171
1	2	223	16	148	43	88	2.576	2.165
1	2	225	16	148	44	83	2.537	2.077
1	2	226	16	149	45	83	2.537	2.077
1	2	227	16	149	44	83	2.501	2.077
1	2	228	16	149	44	87	2.6	2.135
1	2	230	16	150	45	86	2.558	2.088
1	2	231	16	150	47	89	2.708	2.22
1	2	231	16	150	48	92	2.708	2.22
1	2	233	16	151	45	90	2.62	2.167
1	2	234	16	151	46	88	2.62	2.167
1	2	235	16	151	46	87	2.674	2.192
1	2	237	16	151	44	84	2.61	2.089
1	2	238	22	152	43	84	2.672	2.125
1	2	240	22	152	43	84	2.7	2.109
1	2	241	22	152	45	85	2.773	2.132
1	2	242	22	152	49	86	2.844	2.175
1	2	243	22	152	51	86	2.844	2.175
1	2	244	22	152	50	84	2.772	2.126
1	2	245	22	152	56	86	2.844	2.175
1	2	246	22	152	59	91	2.992	2.273
1	2	247	22	153	62	93	2.942	2.224
1	2	248	22	153	64	97	3.121	2.342
1	2	248	22	154	66	99	3.249	2.426
1	2	249	22	154	66	97	3.052	2.283
1	2	250	22	154	66	99	3.156	2.378
1	2	251	22	155	65	100	2.983	2.325
1	2	252	22	155	65	100	2.842	2.266
1	2	253	22	156	64	102	2.893	2.33
1	2	254	22	156	64	102	2.893	2.33
1	2	255	22	157	64	104	2.893	2.33
1	2	256	22	157	63	106	2.919	2.398
1	2	257	22	158	63	107	2.937	2.446
1	2	258	22	158	62	112	2.937	2.488
1	2	259	22	158	62	117	2.948	2.557
1	2	260	22	159	62	121	2.948	2.624
1	2	261	22	159	62	122	3.038	2.733
1	2	262	22	159	62	122	3.027	2.733
1	2	263	22	160	63	122	3.012	2.702
1	2	264	22	160	63	122	3.012	2.702
1	2	265	22	160	64	122	3.116	2.733
1	2	266	22	161	63	123	3.211	2.798
1	2	267	22	161	62	123	3.26	2.839
1	2	268	22	161	60	124	3.316	2.892
1	2	269	22	162	60	124	3.336	2.92
1	2	270	22	162	60	124	3.336	2.92
1	2	271	22	162	61	123	3.324	2.918
1	2	272	22	162	61	123	3.324	2.918
1	2	273	22	163	58	123	3.324	2.924
1	2	274	22	164	58	122	3.274	2.864
1	2	275	22	164	60	122	3.274	2.864
1	2	276	22	164	62	125	3.392	2.974
1	2	277	22	164	62	131	3.563	3.147
1	2	278	22	165	62	143	3.704	3.371
1	2	279	22	165	61	154	3.722	3.523
1	2	280	22	165	63	158	3.675	3.511
1	2	281	22	165	64	158	3.675	3.511
1	2	282	22	165	64	158	3.599	3.511
1	2	283	22	165	63	154	3.57	3.482
1	2	284	22	166	62	147	3.473	3.355
1	2	285	22	166	61	142	3.429	3.288
1	2	286	22	166	59	139	3.422	3.243
1	2	287	22	167	59	135	3.457	3.243
1	2	288	22	167	59	134	3.517	3.284
1	2	289	22	167	60	133	3.517	3.248
1	2	290	22	167	61	133	3.496	3.22
1	2	291	22	167	62	134	3.524	3.272
1	2	292	22	167	63	134	3.517	3.281
1	2	293	22	167	64	136	3.514	3.281
1	2	294	22	167	64	137	3.465	3.245
1	2	295	22	167	64	138	3.465	3.245
1	2	296	22	167	64	139	3.515	3.308
1	2	297	22	167	65	140	3.521	3.331
1	2	298	22	167	65	140	3.521	3.331
1	2	298	22	167	65	140	3.553	3.363
1	2	299	22	167	65	140	3.553	3.379
1	2	300	22	167	65	141	3.599	3.395
1	2	301	22	167	65	141	3.553	3.379
1	2	302	22	167	66	141	3.57	3.392
1	2	303	22	167	65	141	3.587	3.405
1	2	304	22	167	66	142	3.587	3.408
1	2	305	22	167	65	141	3.565	3.398
1	2	306	22	167	65	141	3.609	3.453
1	2	307	22	167	64	141	3.6	3.453
1	2	308	22	167	65	143	3.619	3.498
1	2	309	22	167	65	143	3.603	3.48
1	2	310	22	168	65	145	3.623	3.535
1	2	311	22	168	64	146	3.642	3.581
1	2	311	22	168	65	152	3.698	3.678
1	2	312	22	168	63	159	3.738	3.806
1	2	313	22	168	64	165	3.738	3.875
1	2	314	22	168	63	165	3.725	3.875
1	2	315	22	168	63	165	3.725	3.875
1	2	316	22	168	64	163	3.647	3.856
1	2	317	22	168	64	157	3.571	3.771
1	2	318	22	168	64	151	3.523	3.677
1	2	319	22	169	65	151	3.523	3.667
1	2	320	22	169	65	151	3.523	3.667
1	2	321	22	169	66	151	3.573	3.667
1	2	322	22	169	65	152	3.625	3.673
1	2	323	22	169	65	152	3.674	3.705
1	2	324	22	169	65	152	3.674	3.705
1	2	324	22	169	65	153	3.687	3.731
1	2	325	22	169	63	151	3.674	3.722
1	2	326	22	169	65	149	3.678	3.707
1	2	327	22	169	63	149	3.678	3.707
1	2	328	22	169	64	149	3.68	3.729
1	2	329	22	169	65	149	3.649	3.71
1	2	330	22	169	64	152	3.7	3.773
1	2	331	22	170	63	155	3.757	3.831
1	2	332	22	170	64	158	3.766	3.844
1	2	333	22	170	63	158	3.744	3.844
1	2	334	22	170	64	157	3.657	3.756
1	2	335	22	170	64	155	3.628	3.704
1	2	336	22	170	64	155	3.673	3.751
1	2	337	22	170	64	154	3.621	3.704
1	2	338	22	170	65	152	3.621	3.685
1	2	339	22	170	64	152	3.627	3.685
1	2	340	22	170	64	152	3.683	3.726
1	2	340	22	170	64	151	3.685	3.766
1	2	341	22	170	64	153	3.758	3.822
1	2	342	22	170	63	152	3.741	3.82
1	2	343	22	170	65	154	3.774	3.862
1	2	344	22	170	64	156	3.806	3.918
1	2	345	22	170	65	156	3.819	3.961
1	2	346	22	171	64	154	3.794	3.909
1	2	347	22	171	64	156	3.834	3.961
1	2	348	22	171	63	154	3.794	3.909
1	2	349	22	171	64	155	3.817	3.924
1	2	350	22	171	64	153	3.817	3.901
1	2	351	22	171	64	153	3.837	3.919
1	2	352	22	171	64	152	3.772	3.841
1	2	353	22	171	64	152	3.762	3.829
1	2	354	22	171	64	152	3.748	3.826
1	2	354	22	171	65	153	3.774	3.844
1	2	355	22	171	65	152	3.734	3.782
1	2	356	22	171	65	153	3.774	3.844
1	2	357	22	171	64	153	3.774	3.844
1	2	358	22	171	64	157	3.865	3.995
1	2	359	22	171	63	162	3.96	4.155
1	2	360	22	171	63	166	4.007	4.243
1	2	361	22	171	63	167	4.007	4.244
1	2	362	22	171	62	167	4.007	4.244
1	2	363	22	171	62	166	3.966	4.186
1	2	364	22	171	63	164	3.928	4.141
1	2	365	22	171	63	163	3.928	4.141
1	2	366	22	171	63	158	3.896	4.065
1	2	367	22	171	63	158	3.897	4.066
1	2	368	22	171	62	158	3.923	4.038
1	2	369	22	171	62	159	3.923	4.071
1	2	370	22	172	62	159	3.92	4.053
1	2	371	22	172	62	159	3.92	4.053
1	2	372	22	172	62	156	3.893	4.009
1	2	373	22	172	62	156	3.886	4.009
1	2	374	22	172	63	154	3.857	3.993
1	2	375	22	172	64	152	3.85	3.988
1	2	376	22	172	65	152	3.886	3.988
1	2	377	22	172	64	152	3.886	3.988
1	2	378	22	172	64	152	3.892	3.988
1	2	379	22	172	64	152	3.863	3.981
1	2	380	22	172	64	151	3.863	3.981
1	2	381	22	172	65	149	3.851	3.925
1	2	382	22	172	64	150	3.896	3.961
1	2	382	22	172	64	150	3.918	3.975
1	2	383	22	172	65	149	3.804	3.878
1	2	384	22	172	65	153	3.844	3.894
1	2	385	22	172	65	154	3.83	3.894
1	2	386	22	172	65	154	3.892	3.951
1	2	387	22	172	65	156	3.919	4.031
1	2	388	22	172	66	153	3.86	3.98
1	2	389	22	172	67	152	3.852	3.964
1	2	390	22	172	67	152	3.881	3.973
1	2	391	22	172	67	151	3.881	3.99
1	2	392	22	172	67	150	3.881	3.999
1	2	392	22	171	67	151	3.881	4.024
1	2	393	22	171	67	151	3.87	4.024
1	2	394	22	171	66	154	3.889	4.066
1	2	395	22	171	65	155	3.878	4.128
1	2	396	22	171	65	158	3.897	4.174
1	2	397	22	171	65	160	3.908	4.243
1	2	398	22	171	66	163	3.965	4.311
1	2	399	22	171	66	167	3.908	4.27
1	2	400	22	171	65	173	3.965	4.344
1	2	401	22	171	66	175	3.987	4.436
1	2	402	22	171	67	175	3.987	4.436
1	2	402	22	171	67	178	4.038	4.482
1	2	403	22	171	68	175	4.002	4.424
1	2	404	22	171	68	174	3.936	4.369
1	2	405	22	172	68	174	3.938	4.369
1	2	406	22	172	68	171	3.873	4.26
1	2	407	22	172	68	167	3.873	4.26
1	2	408	22	172	68	167	3.873	4.26
1	2	409	22	172	68	162	3.792	4.195
1	2	409	22	173	69	158	3.772	4.152
1	2	410	22	173	68	156	3.777	4.152
1	2	411	22	173	69	156	3.824	4.19
1	2	412	22	173	68	159	3.918	4.282
1	2	413	22	173	67	156	3.829	4.19
1	2	414	22	173	69	158	3.829	4.186
1	2	415	22	173	67	160	3.906	4.265
1	2	416	22	173	67	160	3.903	4.265
1	2	416	22	173	67	160	3.87	4.228
1	2	417	22	173	66	156	3.857	4.189
1	2	418	22	173	66	154	3.826	4.163
1	2	419	22	173	66	154	3.89	4.183
1	2	420	22	173	66	154	3.934	4.209
1	2	421	22	173	66	153	3.89	4.183
1	2	422	22	173	66	153	3.903	4.183
1	2	423	22	173	66	152	3.898	4.171
1	2	424	22	173	66	153	3.844	4.129
1	2	425	22	173	67	152	3.81	4.076
1	2	426	22	173	67	151	3.791	4.038
1	2	426	22	173	67	151	3.791	4.038
1	2	427	22	173	67	149	3.793	4.038
1	2	428	22	173	66	150	3.793	4.038
1	2	429	22	173	66	152	3.798	4.028
1	2	430	22	172	66	150	3.798	3.998
1	2	431	22	172	66	152	3.865	4.065
1	2	432	22	172	66	152	3.897	4.086
1	2	433	22	172	66	151	3.83	4.02
1	2	434	22	172	66	152	3.892	4.1
1	2	435	22	172	67	152	3.892	4.1
1	2	436	22	172	67	152	3.891	4.097
1	2	436	22	172	66	152	3.891	4.097
1	2	437	22	172	65	152	3.891	4.097
1	2	438	22	172	65	152	3.841	4.065
1	2	439	22	172	65	152	3.892	4.103
1	2	440	22	172	63	151	3.899	4.103
1	2	441	22	172	63	151	3.866	4.07
1	2	442	22	172	63	151	3.894	4.086
1	2	443	22	172	64	151	3.894	4.086
1	2	444	22	172	66	151	3.894	4.086
1	2	445	22	172	68	151	3.894	4.086
1	2	446	22	172	68	151	3.905	4.094
1	2	446	22	172	69	151	3.867	4.059
1	2	447	22	172	69	150	3.843	4.043
1	2	448	22	172	69	151	3.877	4.092
1	2	449	22	172	69	151	3.877	4.092
1	2	450	22	172	69	151	3.877	4.092
1	2	451	22	172	69	149	3.818	4.03
1	2	452	22	172	69	150	3.836	4.083
1	2	453	22	172	69	148	3.935	4.207
1	2	453	22	172	68	151	4.031	4.333
1	2	454	22	172	68	151	4.031	4.333
1	2	455	22	172	68	153	4.08	4.396
1	2	456	22	172	68	154	4.062	4.372
1	2	457	22	172	68	154	4.062	4.372
1	2	458	22	172	68	154	4.039	4.319
1	2	459	22	172	68	154	3.948	4.217
1	2	460	22	172	68	156	3.997	4.287
1	2	461	22	172	68	153	3.927	4.183
1	2	462	22	172	68	147	3.831	4.088
1	2	463	22	172	67	146	3.831	4.088
1	2	464	22	171	67	145	3.934	4.165
1	2	464	22	171	67	145	3.984	4.203
1	2	465	22	171	67	147	3.984	4.203
1	2	466	22	171	68	145	3.896	4.112
1	2	467	22	171	68	147	3.973	4.169
1	2	468	22	171	69	148	4.061	4.26
1	2	469	22	171	69	148	3.998	4.227
1	2	470	22	171	70	147	3.909	4.136
1	2	470	22	171	69	148	3.965	4.191
1	2	471	22	171	69	149	3.941	4.216
1	2	472	22	171	69	149	3.943	4.216
1	2	473	22	171	69	149	3.943	4.216
1	2	474	22	171	68	146	3.882	4.137
1	2	475	22	171	70	148	3.93	4.184
1	2	476	22	171	69	148	3.93	4.184
1	2	476	22	171	69	145	3.879	4.118
1	2	477	22	170	67	146	3.977	4.202
2	1	0	10	63	24	20	0.81	0.638
2	1	3	10	66	24	23	0.888	0.713
2	1	5	10	70	25	24	0.929	0.752
2	1	7	10	72	27	29	1.09	0.905
2	1	8	10	80	29	31	1.138	0.957
2	1	10	10	87	32	32	1.161	0.968
2	1	11	10	92	32	32	1.161	0.968
2	1	13	10	97	33	32	1.186	0.989
2	1	14	10	100	36	36	1.287	1.075
2	1	16	10	104	36	37	1.336	1.117
2	1	18	10	107	39	39	1.359	1.152
2	1	19	10	111	38	44	1.467	1.237
2	1	21	10	117	40	46	1.575	1.316
2	1	22	10	122	41	45	1.575	1.316
2	1	24	10	126	41	45	1.569	1.311
2	1	26	10	129	40	43	1.579	1.294
2	1	27	10	132	40	45	1.622	1.346
2	1	29	10	135	40	46	1.703	1.404
2	1	30	10	138	40	46	1.731	1.404
2	1	32	10	140	40	48	1.838	1.456
2	1	33	10	142	40	52	1.977	1.546
2	1	34	10	143	41	53	2.014	1.588
2	1	36	10	143	41	55	2.103	1.676
2	1	37	10	143	41	56	2.16	1.725
2	1	39	10	143	41	57	2.211	1.768
2	1	40	10	143	41	57	2.16	1.749
2	1	42	10	143	41	56	2.121	1.717
2	1	44	10	144	40	55	2.16	1.755
2	1	45	10	143	40	57	2.212	1.789
2	1	47	10	143	39	55	2.178	1.772
2	1	48	10	143	39	55	2.21	1.807
2	1	50	10	143	39	54	2.143	1.765
2	1	51	10	143	39	55	2.237	1.831
2	1	53	10	143	40	58	2.296	1.896
2	1	54	10	143	40	60	2.344	1.952
2	1	56	10	143	40	62	2.326	1.99
2	1	58	10	143	40	62	2.326	1.99
2	1	59	10	143	41	62	2.264	1.966
2	1	61	10	143	40	62	2.272	1.966
2	1	62	10	143	39	61	2.272	1.966
2	1	64	10	143	38	60	2.318	1.999
2	1	65	10	144	39	60	2.318	1.999
2	1	67	10	144	39	60	2.354	2.006
2	1	69	10	145	39	60	2.354	2.006
2	1	71	10	145	39	62	2.447	2.097
2	1	72	10	145	40	66	2.566	2.211
2	1	74	10	146	41	71	2.691	2.346
2	1	75	10	146	41	74	2.805	2.451
2	1	77	10	147	41	75	2.774	2.451
2	1	78	10	147	41	75	2.774	2.451
2	1	80	10	147	41	76	2.774	2.489
2	1	81	10	147	41	76	2.746	2.502
2	1	83	10	148	40	75	2.696	2.502
2	1	84	10	148	40	74	2.636	2.475
2	1	86	10	148	40	70	2.536	2.377
2	1	87	10	148	40	70	2.536	2.377
2	1	89	10	148	40	74	2.636	2.475
2	1	90	10	148	40	75	2.618	2.467
2	1	92	10	148	40	72	2.511	2.367
2	1	93	10	148	40	70	2.536	2.37
2	1	95	10	148	40	73	2.65	2.464
2	1	96	10	148	41	73	2.65	2.464
2	1	97	10	148	41	71	2.559	2.383
2	1	99	10	148	41	69	2.482	2.306
2	1	100	10	148	40	68	2.361	2.202
2	1	102	10	148	41	69	2.488	2.305
2	1	103	10	149	40	68	2.429	2.235
2	1	105	10	149	40	68	2.429	2.235
2	1	106	10	149	40	69	2.514	2.305
2	1	108	10	149	40	67	2.514	2.3
2	1	109	10	149	40	69	2.568	2.352
2	1	111	10	149	40	71	2.568	2.374
2	1	112	10	149	40	69	2.516	2.336
2	1	114	10	149	40	72	2.594	2.388
2	1	115	10	149	40	74	2.63	2.447
2	1	117	10	149	40	74	2.63	2.447
2	1	118	10	149	40	79	2.704	2.559
2	1	120	10	149	40	82	2.769	2.662
2	1	121	10	149	40	82	2.769	2.662
2	1	122	10	149	40	82	2.769	2.662
2	1	124	10	150	41	83	2.694	2.638
2	1	125	10	150	42	83	2.636	2.593
2	1	126	10	150	44	83	2.588	2.552
2	1	128	10	150	45	81	2.588	2.552
2	1	129	10	150	43	79	2.588	2.548
2	1	131	10	150	42	80	2.598	2.562
2	1	132	10	150	42	80	2.612	2.576
2	1	134	10	151	40	79	2.612	2.576
2	1	136	10	151	39	77	2.607	2.562
2	1	137	10	151	39	77	2.643	2.593
2	1	139	10	151	39	75	2.588	2.524
2	1	140	10	151	39	76	2.525	2.46
2	1	141	10	151	40	76	2.525	2.46
2	1	143	10	151	40	76	2.467	2.415
2	1	144	10	151	43	78	2.546	2.485
2	1	145	10	150	43	78	2.64	2.557
2	1	146	10	150	47	80	2.678	2.589
2	1	148	10	150	47	80	2.678	2.589
2	1	149	10	150	50	83	2.782	2.68
2	1	150	10	150	49	81	2.714	2.618
2	1	152	10	150	47	84	2.779	2.682
2	1	153	10	150	45	81	2.707	2.617
2	1	154	10	150	46	81	2.617	2.555
2	1	156	10	150	45	81	2.617	2.555
2	1	157	10	151	44	81	2.664	2.58
2	1	159	10	151	42	79	2.63	2.55
2	1	160	10	151	43	78	2.615	2.527
2	1	161	10	152	43	78	2.615	2.527
2	1	163	10	152	41	77	2.62	2.538
2	1	164	10	153	41	81	2.758	2.673
2	1	166	10	153	41	80	2.655	2.599
2	1	167	10	153	42	80	2.655	2.599
2	1	168	10	153	44	80	2.625	2.555
2	1	170	10	154	44	80	2.625	2.555
2	1	171	10	154	42	78	2.625	2.555
2	1	173	10	154	44	77	2.653	2.553
2	1	174	10	154	44	77	2.653	2.545
2	1	175	10	154	44	77	2.694	2.545
2	1	177	10	154	43	78	2.73	2.582
2	1	178	13.5	154	43	78	2.734	2.621
2	1	180	13.5	154	45	80	2.734	2.621
2	1	181	13.5	154	46	82	2.734	2.621
2	1	182	13.5	154	46	82	2.818	2.672
2	1	184	13.5	154	45	82	2.778	2.664
2	1	185	13.5	154	45	82	2.721	2.63
2	1	186	13.5	154	46	82	2.701	2.618
2	1	188	13.5	154	45	80	2.685	2.57
2	1	189	13.5	154	44	80	2.69	2.558
2	1	190	13.5	154	44	80	2.69	2.544
2	1	192	13.5	154	45	80	2.69	2.544
2	1	193	13.5	154	45	83	2.74	2.603
2	1	194	13.5	154	45	82	2.695	2.544
2	1	195	13.5	154	45	85	2.821	2.68
2	1	198	13.5	155	45	85	2.821	2.68
2	1	199	13.5	155	47	88	2.941	2.807
2	1	200	13.5	155	48	86	2.859	2.757
2	1	201	13.5	156	50	85	2.874	2.733
2	1	202	13.5	156	51	81	2.699	2.579
2	1	203	13.5	156	53	85	2.858	2.7
2	1	204	13.5	157	53	85	2.858	2.7
2	1	205	13.5	157	54	90	2.98	2.793
2	1	207	13.5	157	55	90	2.944	2.792
2	1	208	13.5	157	53	90	2.944	2.792
2	1	209	13.5	157	52	90	2.909	2.773
2	1	210	13.5	158	52	91	2.909	2.773
2	1	211	13.5	158	51	91	2.909	2.773
2	1	213	13.5	158	51	91	2.882	2.746
2	1	214	13.5	158	49	88	2.901	2.755
2	1	215	13.5	158	49	88	2.917	2.755
2	1	216	13.5	159	50	91	2.967	2.809
2	1	218	13.5	159	50	92	2.979	2.845
2	1	219	13.5	159	52	93	2.994	2.869
2	1	220	13.5	160	55	95	3.005	2.869
2	1	221	13.5	160	56	97	3.032	2.913
2	1	222	13.5	160	56	97	3.03	2.913
2	1	223	13.5	160	56	97	2.994	2.9
2	1	224	13.5	160	57	97	2.994	2.9
2	1	225	13.5	160	57	98	3.037	2.939
2	1	226	13.5	160	57	97	3.029	2.939
2	1	228	13.5	160	56	94	2.971	2.883
2	1	229	13.5	160	57	94	2.971	2.883
2	1	230	13.5	160	57	99	3.109	2.984
2	1	231	13.5	161	57	103	3.231	3.127
2	1	232	13.5	161	57	107	3.306	3.23
2	1	233	13.5	161	56	106	3.218	3.144
2	1	234	13.5	161	58	108	3.257	3.196
2	1	235	13.5	161	58	109	3.296	3.26
2	1	236	13.5	161	58	109	3.263	3.26
2	1	236	13.5	161	58	109	3.18	3.173
2	1	237	13.5	161	65	107	3.074	3.039
2	1	238	17	161	73	107	3.074	3.039
2	1	238	17	161	81	110	3.096	3.08
2	1	239	17	161	83	114	3.041	3.043
2	1	240	17	161	83	118	3.041	3.043
2	1	241	17	161	85	120	3.041	3.088
2	1	241	17	161	85	122	3.042	3.088
2	1	242	17	161	85	123	3.042	3.088
2	1	243	17	161	86	124	2.996	3.029
2	1	243	17	161	86	122	2.94	2.991
2	1	244	17	161	87	121	2.905	2.955
2	1	245	17	161	88	121	2.905	2.955
2	1	245	17	162	89	122	2.934	2.947
2	1	246	17	162	90	121	2.897	2.927
2	1	247	17	162	92	120	2.897	2.922
2	1	247	17	162	92	120	2.897	2.922
2	1	248	17	162	93	121	2.937	2.971
2	1	249	17	162	94	121	2.987	3.028
2	1	249	17	162	94	123	3.027	3.068
2	1	250	17	162	95	125	3.031	3.058
2	1	250	17	162	94	127	3.062	3.11
2	1	251	17	162	93	128	3.134	3.193
2	1	252	17	162	96	128	3.062	3.11
2	1	252	17	163	94	129	3.079	3.148
2	1	253	17	163	93	131	3.141	3.23
2	1	254	17	163	95	133	3.065	3.153
2	1	254	17	163	94	135	3.12	3.23
2	1	255	17	163	95	135	3.124	3.254
2	1	255	17	164	97	135	3.124	3.254
2	1	256	17	164	95	135	3.124	3.254
2	1	257	17	164	95	136	3.102	3.275
2	1	257	17	164	96	137	3.102	3.274
2	1	258	17	164	96	136	3.102	3.274
2	1	259	17	165	98	134	3.005	3.213
2	1	259	17	165	98	135	3.032	3.229
2	1	260	17	165	99	133	2.982	3.181
2	1	260	17	165	99	132	2.993	3.141
2	1	261	17	165	100	129	2.953	3.092
2	1	262	17	165	99	129	2.953	3.07
2	1	262	17	165	99	131	2.988	3.118
2	1	263	17	165	98	133	3.041	3.167
2	1	263	17	165	99	131	2.988	3.118
2	1	264	17	165	100	131	2.964	3.081
2	1	265	17	166	99	134	3.033	3.153
2	1	265	17	166	98	137	3.109	3.254
2	1	266	17	166	97	141	3.205	3.386
2	1	266	17	166	98	141	3.202	3.412
2	1	267	17	166	98	137	3.119	3.318
2	1	268	17	167	98	141	3.187	3.402
2	1	268	17	167	98	143	3.226	3.479
2	1	269	17	167	98	145	3.226	3.517
2	1	270	17	167	98	145	3.226	3.517
2	1	270	17	167	98	146	3.2	3.509
2	1	271	17	167	98	146	3.163	3.509
2	1	271	17	167	98	147	3.215	3.537
2	1	272	17	167	98	148	3.216	3.588
2	1	273	17	168	98	149	3.22	3.64
2	1	273	17	168	99	149	3.194	3.616
2	1	274	17	168	99	149	3.198	3.638
2	1	274	17	168	99	149	3.174	3.643
2	1	275	17	168	99	151	3.26	3.722
2	1	276	17	168	99	149	3.21	3.702
2	1	276	17	168	99	150	3.169	3.702
2	1	277	17	168	98	150	3.172	3.707
2	1	278	17	168	97	150	3.222	3.711
2	1	279	17	168	97	147	3.177	3.701
2	1	279	17	168	96	151	3.236	3.725
2	1	280	17	168	95	150	3.276	3.756
2	1	281	17	168	97	152	3.337	3.762
2	1	281	17	168	95	150	3.337	3.742
2	1	282	17	168	95	146	3.269	3.666
2	1	283	17	168	95	151	3.275	3.687
2	1	283	17	169	95	151	3.275	3.687
2	1	284	17	169	95	149	3.275	3.687
2	1	284	17	169	96	147	3.165	3.585
2	1	285	17	169	95	147	3.165	3.6
2	1	286	17	169	95	145	3.126	3.589
2	1	286	17	169	94	147	3.242	3.756
2	1	287	17	169	95	147	3.237	3.766
2	1	288	17	169	93	150	3.328	3.855
2	1	288	17	169	94	152	3.337	3.855
2	1	289	17	169	94	154	3.337	3.855
2	1	289	17	169	94	154	3.294	3.772
2	1	290	17	169	95	155	3.337	3.826
2	1	291	17	169	95	155	3.364	3.826
2	1	291	17	170	95	155	3.34	3.798
2	1	292	17	170	96	154	3.392	3.806
2	1	293	17	170	96	152	3.377	3.778
2	1	293	17	170	95	150	3.46	3.832
2	1	294	17	170	96	150	3.46	3.832
2	1	295	17	170	95	149	3.368	3.759
2	1	295	17	170	95	148	3.28	3.668
2	1	296	17	170	94	149	3.299	3.712
2	1	296	17	170	93	149	3.299	3.712
2	1	297	17	170	93	150	3.243	3.743
2	1	298	17	170	93	151	3.243	3.743
2	1	298	17	170	92	153	3.322	3.889
2	1	299	17	170	93	155	3.322	3.889
2	1	300	17	170	93	155	3.341	3.889
2	1	300	17	170	93	154	3.341	3.889
2	1	301	17	170	93	152	3.316	3.851
2	1	302	17	170	94	151	3.339	3.835
2	1	302	17	170	94	149	3.304	3.784
2	1	303	17	171	94	149	3.304	3.784
2	1	303	17	171	94	149	3.339	3.835
2	1	304	17	171	94	150	3.387	3.891
2	1	305	17	171	94	150	3.387	3.891
2	1	305	17	171	94	152	3.375	3.888
2	1	306	17	171	94	156	3.39	3.966
2	1	307	17	171	94	158	3.461	4.032
2	1	308	17	171	94	156	3.39	3.966
2	1	308	17	171	95	155	3.372	3.96
2	1	309	17	171	95	154	3.354	3.926
2	1	310	17	171	94	154	3.354	3.926
2	1	310	17	171	94	155	3.37	3.975
2	1	311	17	171	93	153	3.392	3.975
2	1	312	17	171	94	153	3.392	3.975
2	1	312	17	171	94	155	3.439	3.984
2	1	313	17	171	94	158	3.456	4.001
2	1	313	17	171	94	159	3.482	4.031
2	1	314	17	171	94	161	3.555	4.123
2	1	315	17	171	94	159	3.549	4.108
2	1	315	17	171	94	162	3.628	4.208
2	1	316	17	172	92	161	3.638	4.208
2	1	317	17	172	92	161	3.611	4.208
2	1	317	17	172	92	160	3.657	4.253
2	1	318	17	172	93	157	3.569	4.162
2	1	319	17	172	92	155	3.464	4.067
2	1	319	17	172	92	157	3.51	4.156
2	1	320	17	172	92	155	3.502	4.128
2	1	321	17	172	93	155	3.474	4.077
2	1	321	17	172	92	158	3.512	4.128
2	1	322	17	172	92	156	3.474	4.096
2	1	323	17	172	91	158	3.494	4.116
2	1	323	17	171	91	159	3.497	4.117
2	1	324	17	171	90	159	3.504	4.117
2	1	325	17	171	92	162	3.517	4.131
2	1	325	17	171	91	164	3.572	4.204
2	1	326	17	171	92	165	3.625	4.204
2	1	327	17	171	92	167	3.679	4.279
2	1	327	17	171	91	167	3.679	4.279
2	1	328	17	171	92	167	3.742	4.323
2	1	328	17	171	93	166	3.672	4.279
2	1	329	17	171	91	165	3.665	4.288
2	1	330	17	171	92	165	3.665	4.315
2	1	330	17	172	92	164	3.612	4.315
2	1	331	17	172	92	163	3.588	4.313
2	1	332	17	172	92	163	3.588	4.313
2	1	332	17	172	92	162	3.526	4.262
2	1	333	17	172	92	162	3.587	4.311
2	1	334	17	172	92	163	3.603	4.345
2	1	334	17	172	91	162	3.603	4.345
2	1	335	17	172	91	158	3.514	4.263
2	1	336	17	172	91	159	3.539	4.279
2	1	336	17	172	91	164	3.685	4.437
2	1	337	17	172	91	166	3.725	4.474
2	1	338	17	172	90	167	3.787	4.555
2	1	338	17	172	91	168	3.786	4.515
2	1	339	17	172	91	169	3.795	4.515
2	1	340	17	172	91	169	3.795	4.515
2	1	340	17	172	91	168	3.763	4.473
2	1	341	17	172	91	167	3.76	4.44
2	1	342	17	172	92	168	3.774	4.415
2	1	342	17	172	92	167	3.76	4.359
2	1	343	17	172	91	165	3.696	4.312
2	1	344	17	172	92	164	3.63	4.258
2	1	344	17	172	91	164	3.636	4.282
2	1	345	17	172	91	165	3.646	4.313
2	1	346	17	172	91	166	3.657	4.313
2	1	346	17	172	91	166	3.632	4.301
2	1	347	17	172	91	168	3.715	4.404
2	1	348	17	173	91	170	3.715	4.436
2	1	348	17	173	91	170	3.715	4.436
2	1	349	17	173	91	170	3.718	4.436
2	1	350	17	173	91	171	3.739	4.436
2	1	350	17	173	92	169	3.732	4.462
2	1	351	17	173	92	168	3.738	4.518
2	1	352	17	173	92	168	3.694	4.47
2	1	352	17	173	92	167	3.733	4.442
2	1	353	17	173	92	168	3.756	4.528
2	1	354	17	173	92	169	3.795	4.593
2	1	354	17	173	92	169	3.78	4.528
2	1	355	17	173	92	168	3.756	4.481
2	1	355	17	173	91	169	3.775	4.507
2	1	356	17	173	92	173	3.893	4.61
2	1	357	17	173	91	173	3.898	4.657
2	1	357	17	173	91	176	3.996	4.743
2	1	358	17	173	92	174	3.898	4.609
2	1	359	17	174	92	175	3.905	4.656
2	1	359	17	174	91	175	3.905	4.656
2	1	360	17	174	91	173	3.821	4.588
2	1	361	17	174	91	173	3.821	4.586
2	1	361	17	174	91	174	3.853	4.587
2	1	362	17	174	92	173	3.8	4.539
2	1	363	17	174	91	173	3.812	4.587
2	1	363	17	174	92	173	3.783	4.563
2	1	364	17	174	91	173	3.76	4.563
2	1	365	17	174	91	172	3.69	4.521
2	1	365	17	174	90	170	3.632	4.47
2	1	366	17	174	91	166	3.572	4.363
2	1	367	17	174	91	164	3.565	4.337
2	1	367	17	174	91	164	3.565	4.337
2	1	368	17	174	90	162	3.565	4.337
2	1	369	17	174	90	162	3.609	4.347
2	1	369	17	174	91	163	3.653	4.398
2	1	370	17	174	91	163	3.697	4.438
2	1	371	17	174	90	164	3.758	4.504
2	1	371	17	174	89	165	3.804	4.559
2	1	372	17	174	89	165	3.848	4.618
2	1	373	17	174	90	168	3.871	4.648
2	1	373	17	174	90	168	3.871	4.668
2	1	374	17	174	90	168	3.871	4.668
2	1	375	17	174	90	169	3.874	4.677
2	1	375	17	174	90	169	3.852	4.677
2	1	376	17	174	90	169	3.832	4.663
2	1	377	17	174	90	168	3.816	4.633
2	1	377	17	175	90	167	3.81	4.588
2	1	378	17	175	91	166	3.797	4.521
2	1	379	17	175	90	166	3.803	4.547
2	1	379	17	175	90	165	3.803	4.544
2	1	380	17	175	90	165	3.824	4.544
2	1	381	17	175	90	165	3.84	4.544
2	1	381	17	175	90	167	3.871	4.561
2	1	382	17	175	90	167	3.9	4.59
2	1	383	17	174	90	168	3.927	4.605
2	1	383	17	174	90	169	3.952	4.63
2	1	384	17	174	91	170	3.963	4.63
2	1	385	17	174	90	171	3.963	4.626
2	1	385	17	175	91	171	3.963	4.617
2	1	386	17	175	90	170	3.926	4.569
2	1	387	17	175	89	171	3.921	4.561
2	1	387	17	175	90	171	3.886	4.535
2	1	388	17	175	91	169	3.787	4.474
2	1	389	17	175	91	169	3.787	4.474
2	1	389	17	175	91	166	3.705	4.401
2	1	390	17	175	90	164	3.623	4.335
2	1	391	17	175	91	165	3.665	4.335
2	1	391	17	175	91	165	3.665	4.298
2	1	392	17	175	90	164	3.707	4.298
2	1	393	17	175	90	164	3.762	4.379
2	1	393	17	175	90	164	3.762	4.379
2	1	394	17	175	90	165	3.833	4.463
2	1	395	17	175	90	167	3.833	4.478
2	1	395	17	175	90	167	3.833	4.478
2	1	396	17	175	90	167	3.819	4.544
2	1	397	17	175	90	167	3.86	4.534
2	1	397	17	175	90	167	3.784	4.51
2	1	398	17	175	90	167	3.73	4.483
2	1	399	17	175	90	167	3.73	4.476
2	1	399	17	175	90	167	3.768	4.505
2	1	400	17	175	90	168	3.832	4.532
2	1	401	17	175	90	169	3.847	4.514
2	1	401	17	175	90	170	3.847	4.534
2	1	402	17	175	90	170	3.864	4.547
2	1	403	17	175	89	170	3.884	4.6
2	1	403	17	175	89	170	3.911	4.656
2	1	404	17	175	89	169	3.917	4.656
2	1	405	17	175	89	169	3.929	4.695
2	1	405	17	175	89	167	3.934	4.695
2	1	406	17	175	89	167	3.934	4.723
2	1	407	17	175	90	167	3.955	4.723
2	1	407	17	175	90	169	3.955	4.731
2	1	408	17	175	89	169	3.965	4.775
2	1	409	17	175	88	170	3.945	4.775
2	1	409	17	175	88	169	3.94	4.745
2	1	411	17	176	88	169	3.94	4.745
2	1	411	17	176	88	167	3.829	4.59
2	1	412	17	176	88	164	3.791	4.548
2	1	413	17	176	90	164	3.791	4.563
2	1	413	17	176	90	163	3.791	4.545
2	1	414	17	176	91	163	3.801	4.545
2	1	415	17	176	90	164	3.839	4.585
2	1	415	17	176	91	168	3.904	4.675
2	1	416	17	176	91	170	3.962	4.753
2	1	417	17	176	90	171	3.989	4.78
2	1	417	17	176	89	171	4.033	4.764
2	1	418	17	176	90	172	4.042	4.764
2	1	419	17	176	90	171	4.022	4.723
2	1	419	17	175	89	172	4.047	4.764
2	1	420	17	175	89	172	4.022	4.723
2	2	0	10	50	19	10	0.263	0.219
2	2	4	10	50	18	14	0.44	0.377
2	2	7	10	52	19	12	0.364	0.312
2	2	8	10	57	22	13	0.398	0.336
2	2	10	10	62	24	16	0.555	0.446
2	2	12	10	62	24	17	0.539	0.456
2	2	14	10	74	28	23	0.89	0.708
2	2	14	10	84	28	25	0.916	0.716
2	2	16	10	91	31	28	1.129	0.842
2	2	18	10	96	32	33	1.449	1.087
2	2	20	10	101	31	38	1.548	1.17
2	2	22	10	106	31	39	1.548	1.17
2	2	24	10	111	31	39	1.548	1.17
2	2	27	10	115	28	41	1.63	1.245
2	2	29	10	119	30	41	1.677	1.297
2	2	32	10	123	30	40	1.654	1.287
2	2	33	10	127	30	43	1.731	1.335
2	2	35	10	131	32	46	1.784	1.412
2	2	37	10	133	33	49	1.92	1.521
2	2	40	10	134	30	49	1.92	1.521
2	2	41	10	135	35	50	1.972	1.548
2	2	43	10	136	34	55	2.261	1.759
2	2	45	10	137	36	59	2.267	1.803
2	2	46	10	137	36	60	2.267	1.803
2	2	48	10	137	35	57	2.135	1.74
2	2	50	10	138	37	58	2.127	1.74
2	2	51	10	138	37	58	2.17	1.782
2	2	53	10	138	36	56	2.146	1.749
2	2	55	10	138	37	56	2.146	1.749
2	2	56	10	138	36	56	2.184	1.787
2	2	58	10	138	36	59	2.307	1.893
2	2	60	10	138	36	60	2.403	1.982
2	2	61	10	138	36	63	2.494	2.077
2	2	63	10	139	36	63	2.494	2.077
2	2	65	10	139	36	63	2.494	2.077
2	2	66	10	139	37	63	2.494	2.077
2	2	68	10	139	37	64	2.519	2.104
2	2	69	10	139	37	63	2.427	2.044
2	2	71	10	140	37	64	2.48	2.118
2	2	73	10	140	37	68	2.571	2.204
2	2	74	10	140	38	70	2.589	2.244
2	2	75	10	141	39	70	2.608	2.246
2	2	77	10	141	40	68	2.53	2.183
2	2	78	10	142	41	68	2.53	2.183
2	2	80	10	142	41	68	2.53	2.183
2	2	82	10	142	41	68	2.443	2.108
2	2	83	10	142	41	68	2.443	2.108
2	2	84	10	142	41	71	2.542	2.199
2	2	86	10	143	40	73	2.605	2.285
2	2	88	10	144	39	76	2.652	2.364
2	2	89	10	144	39	76	2.632	2.36
2	2	91	10	144	39	77	2.653	2.391
2	2	92	10	144	40	77	2.653	2.399
2	2	95	10	144	39	77	2.632	2.372
2	2	96	10	144	39	76	2.635	2.399
2	2	98	10	144	38	77	2.698	2.45
2	2	99	10	145	41	76	2.728	2.43
2	2	101	10	145	40	75	2.707	2.414
2	2	103	10	145	40	75	2.729	2.414
2	2	104	10	145	38	72	2.754	2.386
2	2	106	10	145	39	75	2.785	2.432
2	2	108	10	145	38	75	2.734	2.402
2	2	109	10	145	37	74	2.702	2.401
2	2	111	10	145	37	74	2.671	2.378
2	2	112	10	145	38	75	2.702	2.422
2	2	114	10	144	38	76	2.702	2.422
2	2	115	10	144	38	76	2.702	2.422
2	2	117	10	144	37	75	2.619	2.381
2	2	118	10	144	38	74	2.601	2.357
2	2	120	10	144	39	73	2.585	2.326
2	2	121	10	145	39	72	2.663	2.366
2	2	123	10	145	39	72	2.663	2.366
2	2	124	10	145	41	72	2.663	2.366
2	2	125	10	145	41	75	2.733	2.44
2	2	127	10	145	41	77	2.753	2.485
2	2	129	10	145	41	77	2.753	2.485
2	2	130	10	145	40	77	2.753	2.489
2	2	132	10	145	39	77	2.749	2.516
2	2	133	10	145	39	75	2.685	2.475
2	2	135	10	145	38	74	2.673	2.465
2	2	136	10	145	38	73	2.637	2.432
2	2	138	10	146	38	73	2.637	2.432
2	2	140	10	146	38	72	2.637	2.432
2	2	141	10	146	38	73	2.655	2.454
2	2	142	10	146	38	73	2.673	2.454
2	2	144	10	146	39	74	2.671	2.453
2	2	145	10	146	39	75	2.661	2.471
2	2	147	10	146	39	77	2.701	2.523
2	2	149	10	146	39	77	2.646	2.505
2	2	150	10	146	40	80	2.701	2.551
2	2	152	10	146	40	80	2.701	2.551
2	2	154	10	146	39	77	2.635	2.516
2	2	156	10	147	39	80	2.731	2.599
2	2	157	10	147	39	83	2.805	2.667
2	2	159	10	148	38	83	2.835	2.682
2	2	161	10	148	38	84	2.922	2.77
2	2	162	10	148	38	83	2.895	2.734
2	2	163	10	148	38	82	2.799	2.68
2	2	165	10	148	40	84	2.871	2.733
2	2	166	10	147	39	82	2.702	2.613
2	2	168	10	147	40	82	2.702	2.613
2	2	169	10	146	41	82	2.588	2.547
2	2	171	10	146	43	82	2.588	2.547
2	2	172	10	146	43	79	2.549	2.482
2	2	173	10	146	43	79	2.583	2.484
2	2	175	10	146	42	77	2.544	2.44
2	2	176	10	147	42	77	2.544	2.44
2	2	178	13.5	147	42	77	2.544	2.44
2	2	179	13.5	148	41	80	2.64	2.521
2	2	181	13.5	149	41	80	2.64	2.521
2	2	182	13.5	150	42	81	2.717	2.592
2	2	183	13.5	150	42	81	2.717	2.592
2	2	185	13.5	150	43	82	2.771	2.63
2	2	186	13.5	150	43	82	2.771	2.63
2	2	188	13.5	151	43	83	2.804	2.677
2	2	189	13.5	151	44	82	2.708	2.571
2	2	190	13.5	151	45	82	2.719	2.587
2	2	191	13.5	151	46	82	2.725	2.587
2	2	193	13.5	151	44	82	2.739	2.598
2	2	194	13.5	151	44	83	2.757	2.614
2	2	196	13.5	152	44	83	2.757	2.614
2	2	197	13.5	152	43	83	2.757	2.614
2	2	198	13.5	152	43	82	2.803	2.645
2	2	200	13.5	153	43	79	2.707	2.558
2	2	201	13.5	153	42	81	2.743	2.58
2	2	202	13.5	153	43	83	2.799	2.634
2	2	204	13.5	154	43	82	2.754	2.583
2	2	205	13.5	154	44	83	2.828	2.65
2	2	206	13.5	154	44	83	2.828	2.65
2	2	207	13.5	154	45	83	2.828	2.65
2	2	209	13.5	155	45	85	2.897	2.71
2	2	210	13.5	156	45	85	2.897	2.721
2	2	212	13.5	156	45	88	2.962	2.828
2	2	213	13.5	156	44	88	2.962	2.828
2	2	214	13.5	156	46	89	2.96	2.847
2	2	215	13.5	156	48	89	2.894	2.78
2	2	217	13.5	156	47	92	3.007	2.907
2	2	218	13.5	157	47	89	2.894	2.78
2	2	219	13.5	157	47	86	2.79	2.667
2	2	221	13.5	157	47	86	2.79	2.667
2	2	222	13.5	157	46	89	2.915	2.76
2	2	223	13.5	157	46	90	2.855	2.716
2	2	224	13.5	157	46	94	2.913	2.728
2	2	225	13.5	158	49	94	2.843	2.625
2	2	225	13.5	158	58	97	2.874	2.645
2	2	226	13.5	158	70	97	2.874	2.645
2	2	227	13.5	158	80	100	2.874	2.645
2	2	228	13.5	158	82	100	2.816	2.616
2	2	228	13.5	158	83	103	2.874	2.616
2	2	229	13.5	159	84	102	2.875	2.623
2	2	230	13.5	159	83	101	2.901	2.66
2	2	230	13.5	159	83	101	2.95	2.695
2	2	231	13.5	159	83	102	2.95	2.695
2	2	233	13.5	159	82	100	2.97	2.731
2	2	234	13.5	159	82	100	2.97	2.731
2	2	235	13.5	159	71	99	2.935	2.706
2	2	237	13.5	159	59	99	2.999	2.765
2	2	238	17	159	47	98	3.094	2.931
2	2	240	17	159	47	97	3.08	2.983
2	2	241	17	159	47	95	3.08	2.987
2	2	242	17	159	50	94	2.961	2.851
2	2	243	17	159	53	95	3.044	2.921
2	2	244	17	159	55	98	3.073	2.965
2	2	245	17	159	55	95	3.029	2.924
2	2	246	17	160	55	95	3.015	2.886
2	2	247	17	160	55	97	3.015	2.886
2	2	248	17	160	56	100	3.06	2.924
2	2	249	17	160	56	100	3.06	2.924
2	2	250	17	160	57	100	3.015	2.886
2	2	250	17	160	66	101	2.969	2.779
2	2	251	17	160	78	104	3.023	2.758
2	2	252	17	161	88	105	3.102	2.831
2	2	252	17	161	90	107	3.102	2.818
2	2	253	17	161	90	112	3.093	2.818
2	2	254	17	161	92	117	3.218	2.969
2	2	254	17	161	92	119	3.218	2.969
2	2	255	17	161	93	121	3.218	2.969
2	2	256	17	161	93	121	3.141	2.903
2	2	256	17	161	96	122	3.143	2.885
2	2	257	17	162	91	119	2.993	2.755
2	2	257	17	162	92	120	2.982	2.755
2	2	258	17	162	91	120	2.982	2.755
2	2	259	17	162	92	124	2.985	2.794
2	2	259	17	162	90	125	3.014	2.909
2	2	260	17	162	92	127	3.105	3.002
2	2	261	17	162	92	127	3.105	3.038
2	2	261	17	162	92	127	3.105	3.038
2	2	262	17	163	94	130	3.117	3.106
2	2	263	17	163	96	130	3.112	3.106
2	2	263	17	163	94	134	3.193	3.199
2	2	264	17	163	94	135	3.263	3.276
2	2	264	17	163	95	136	3.263	3.281
2	2	265	17	163	94	136	3.291	3.322
2	2	266	17	163	94	137	3.322	3.35
2	2	266	17	163	94	138	3.322	3.365
2	2	267	17	164	93	138	3.338	3.403
2	2	268	17	164	94	141	3.335	3.403
2	2	268	17	164	94	141	3.317	3.368
2	2	269	17	164	92	142	3.358	3.463
2	2	270	17	164	95	140	3.324	3.396
2	2	270	17	164	96	138	3.197	3.327
2	2	271	17	164	91	134	3.02	3.168
2	2	272	17	164	93	132	2.912	3.102
2	2	272	17	164	92	129	2.87	3.044
2	2	273	17	164	90	129	2.898	3.102
2	2	274	17	164	92	129	2.898	3.102
2	2	274	17	164	90	129	3.015	3.241
2	2	275	17	164	91	130	3.077	3.281
2	2	276	17	165	91	132	3.205	3.457
2	2	278	17	165	90	131	3.205	3.457
2	2	278	17	165	82	131	3.338	3.601
2	2	279	17	165	74	130	3.342	3.551
2	2	280	17	165	74	124	3.209	3.406
2	2	281	17	165	75	124	3.297	3.447
2	2	281	17	165	74	126	3.381	3.506
2	2	282	17	165	83	126	3.32	3.416
2	2	283	17	165	90	133	3.32	3.416
2	2	283	17	165	90	137	3.319	3.416
2	2	284	17	165	91	140	3.352	3.456
2	2	285	17	166	92	140	3.352	3.456
2	2	285	17	166	93	141	3.331	3.456
2	2	286	17	166	93	143	3.383	3.517
2	2	287	17	166	93	144	3.339	3.511
2	2	287	17	166	91	144	3.339	3.511
2	2	288	17	166	94	147	3.368	3.51
2	2	289	17	166	93	144	3.288	3.492
2	2	289	17	166	92	147	3.368	3.53
2	2	290	17	166	92	147	3.417	3.597
2	2	290	17	166	92	146	3.397	3.538
2	2	291	17	166	92	147	3.457	3.591
2	2	292	17	166	93	148	3.457	3.604
2	2	292	17	166	91	146	3.45	3.677
2	2	293	17	166	93	146	3.45	3.677
2	2	294	17	166	93	145	3.45	3.677
2	2	294	17	166	93	144	3.42	3.63
2	2	295	17	166	93	145	3.409	3.701
2	2	296	17	166	92	145	3.415	3.756
2	2	296	17	166	93	147	3.459	3.824
2	2	297	17	166	94	148	3.429	3.776
2	2	298	17	167	93	150	3.528	3.874
2	2	298	17	167	93	151	3.485	3.817
2	2	299	17	167	92	151	3.559	3.898
2	2	300	17	167	92	153	3.663	3.981
2	2	300	17	167	92	153	3.598	3.91
2	2	301	17	167	91	151	3.479	3.791
2	2	302	17	167	91	151	3.514	3.84
2	2	302	17	167	90	149	3.426	3.773
2	2	303	17	167	90	148	3.452	3.811
2	2	304	17	167	91	148	3.452	3.811
2	2	304	17	167	90	146	3.395	3.746
2	2	305	17	167	90	146	3.377	3.746
2	2	306	17	167	90	149	3.405	3.8
2	2	306	17	167	90	149	3.377	3.785
2	2	307	17	167	90	151	3.406	3.842
2	2	307	17	167	91	153	3.41	3.851
2	2	308	17	167	91	152	3.398	3.804
2	2	309	17	168	91	152	3.398	3.836
2	2	310	17	168	90	151	3.418	3.836
2	2	310	17	168	91	151	3.43	3.805
2	2	311	17	168	90	151	3.43	3.805
2	2	311	17	168	91	151	3.454	3.805
2	2	312	17	168	90	151	3.471	3.823
2	2	313	17	168	90	150	3.495	3.839
2	2	313	17	168	90	151	3.576	3.909
2	2	314	17	168	92	150	3.55	3.867
2	2	315	17	168	90	148	3.656	4.02
2	2	317	17	168	89	148	3.656	4.02
2	2	317	17	168	89	141	3.508	3.923
2	2	318	17	168	87	141	3.412	3.799
2	2	319	17	168	87	140	3.4	3.737
2	2	319	17	168	88	140	3.4	3.737
2	2	320	17	168	87	141	3.524	3.812
2	2	321	17	168	89	147	3.524	3.812
2	2	321	17	168	90	150	3.6	3.893
2	2	322	17	168	89	150	3.6	3.893
2	2	323	17	168	91	153	3.631	3.898
2	2	323	17	168	90	155	3.68	3.986
2	2	324	17	169	90	156	3.681	4.058
2	2	325	17	169	92	156	3.632	3.997
2	2	325	17	169	92	157	3.628	3.956
2	2	326	17	169	91	157	3.627	3.934
2	2	327	17	169	92	158	3.636	3.949
2	2	327	17	169	91	160	3.646	4
2	2	328	17	169	92	161	3.646	3.967
2	2	329	17	0	92	163	3.639	3.933
2	2	329	17	169	91	163	3.639	3.925
2	2	330	17	169	91	165	3.626	3.958
2	2	331	17	169	91	165	3.631	3.965
2	2	331	17	169	92	164	3.603	4.015
2	2	332	17	169	93	164	3.58	4.032
2	2	333	17	169	91	163	3.545	4.016
2	2	333	17	169	91	163	3.58	4.103
2	2	334	17	169	92	165	3.624	4.215
2	2	335	17	169	90	165	3.616	4.279
2	2	335	17	169	92	164	3.59	4.195
2	2	336	17	169	90	165	3.617	4.279
2	2	337	17	169	90	164	3.616	4.259
2	2	337	17	169	90	164	3.629	4.27
2	2	338	17	170	90	164	3.613	4.203
2	2	339	17	170	90	162	3.613	4.138
2	2	339	17	170	90	162	3.632	4.138
2	2	340	17	170	90	163	3.632	4.132
2	2	341	17	170	90	163	3.632	4.132
2	2	341	17	170	90	164	3.679	4.231
2	2	342	17	170	90	166	3.752	4.315
2	2	343	17	170	90	166	3.799	4.391
2	2	343	17	170	89	167	3.83	4.413
2	2	344	17	170	90	169	3.834	4.421
2	2	345	17	170	89	170	3.834	4.427
2	2	345	17	170	90	169	3.819	4.405
2	2	346	17	170	90	169	3.797	4.405
2	2	347	17	170	90	169	3.755	4.385
2	2	347	17	170	90	168	3.703	4.328
2	2	348	17	170	90	167	3.703	4.328
2	2	349	17	170	91	166	3.637	4.264
2	2	349	17	170	91	165	3.637	4.221
2	2	350	17	170	91	165	3.656	4.247
2	2	351	17	170	90	163	3.686	4.28
2	2	351	17	171	90	164	3.705	4.28
2	2	352	17	171	90	165	3.723	4.328
2	2	353	17	171	90	165	3.723	4.328
2	2	353	17	171	90	167	3.751	4.359
2	2	354	17	171	90	167	3.767	4.408
2	2	355	17	171	89	166	3.805	4.452
2	2	355	17	171	90	166	3.805	4.452
2	2	356	17	171	90	167	3.845	4.505
2	2	357	17	171	91	167	3.845	4.505
2	2	357	17	171	91	165	3.749	4.398
2	2	358	17	171	91	164	3.666	4.294
2	2	359	17	171	90	163	3.599	4.2
2	2	359	17	171	90	161	3.599	4.2
2	2	360	17	171	90	161	3.662	4.236
2	2	361	17	171	91	161	3.642	4.213
2	2	361	17	171	90	161	3.705	4.237
2	2	362	17	171	91	161	3.78	4.271
2	2	363	17	0	90	163	3.804	4.298
2	2	363	17	171	90	164	3.835	4.364
2	2	364	17	171	91	166	3.835	4.358
2	2	364	17	171	91	169	3.81	4.362
2	2	365	17	171	91	169	3.81	4.362
2	2	366	17	171	91	168	3.747	4.296
2	2	366	17	171	91	170	3.73	4.317
2	2	367	17	171	92	167	3.707	4.29
2	2	368	17	171	92	166	3.667	4.27
2	2	368	17	171	92	165	3.631	4.24
2	2	369	17	171	90	164	3.615	4.214
2	2	370	17	171	91	165	3.645	4.25
2	2	370	17	171	91	165	3.667	4.267
2	2	371	17	171	90	164	3.615	4.214
2	2	372	17	171	90	165	3.624	4.239
2	2	372	17	171	90	164	3.688	4.263
2	2	373	17	171	89	164	3.781	4.348
2	2	374	17	171	90	165	3.819	4.4
2	2	374	17	172	89	165	3.822	4.426
2	2	376	17	172	88	165	3.732	4.355
2	2	376	17	172	89	165	3.732	4.355
2	2	377	17	172	88	164	3.764	4.355
2	2	378	17	172	90	162	3.718	4.241
2	2	378	17	172	90	159	3.699	4.189
2	2	379	17	172	90	159	3.699	4.189
2	2	380	17	172	90	159	3.699	4.189
2	2	380	17	172	91	162	3.753	4.256
2	2	381	17	172	90	163	3.753	4.256
2	2	382	17	172	90	164	3.724	4.22
2	2	382	17	172	89	164	3.723	4.23
2	2	383	17	172	90	166	3.762	4.277
2	2	384	17	172	90	164	3.696	4.195
2	2	384	17	172	91	163	3.659	4.195
2	2	385	17	172	91	163	3.659	4.196
2	2	386	17	172	91	164	3.696	4.264
2	2	386	17	172	91	163	3.692	4.264
2	2	387	17	172	91	163	3.762	4.309
2	2	388	17	172	90	163	3.794	4.309
2	2	388	17	172	90	163	3.794	4.309
2	2	389	17	172	90	163	3.783	4.262
2	2	390	17	172	89	161	3.786	4.22
2	2	390	17	172	90	161	3.753	4.179
2	2	391	17	172	90	162	3.773	4.23
2	2	392	17	172	90	162	3.769	4.23
2	2	392	17	172	91	162	3.768	4.23
2	2	393	17	172	90	161	3.768	4.23
2	2	394	17	172	91	161	3.768	4.23
2	2	394	17	172	91	162	3.777	4.26
2	2	395	17	172	90	162	3.733	4.275
2	2	396	17	172	90	163	3.719	4.26
2	2	396	17	172	90	163	3.672	4.225
2	2	397	17	172	90	164	3.659	4.225
2	2	399	17	173	90	164	3.659	4.225
2	2	400	17	173	90	164	3.665	4.283
2	2	400	17	173	90	160	3.665	4.283
2	2	401	17	173	91	160	3.763	4.301
2	2	402	17	173	92	158	3.752	4.288
2	2	402	17	173	89	158	3.85	4.351
2	2	403	17	173	89	158	3.854	4.27
2	2	404	17	173	91	159	3.854	4.27
2	2	404	17	173	90	160	3.756	4.195
2	2	405	17	173	90	162	3.678	4.176
2	2	406	17	173	90	164	3.678	4.176
2	2	406	17	173	90	165	3.72	4.235
2	2	407	17	173	90	164	3.676	4.176
2	2	408	17	173	90	162	3.702	4.216
2	2	408	17	173	90	162	3.738	4.25
2	2	409	17	173	90	160	3.762	4.25
2	2	410	17	173	90	160	3.774	4.236
2	2	410	17	173	90	160	3.765	4.236
2	2	411	17	173	89	159	3.755	4.195
2	2	412	17	173	89	159	3.755	4.236
2	2	412	17	173	89	162	3.765	4.239
2	2	413	17	173	89	163	3.757	4.226
2	2	414	17	173	88	163	3.719	4.247
2	2	414	17	173	88	163	3.688	4.247
2	2	415	17	173	88	162	3.673	4.236
2	2	416	17	173	88	164	3.696	4.241
2	2	416	17	173	89	164	3.692	4.236
2	2	417	17	173	89	162	3.692	4.221
2	2	418	17	173	89	162	3.729	4.226
2	2	418	17	173	90	163	3.753	4.226
2	2	419	17	173	89	162	3.753	4.237
2	2	420	17	173	89	163	3.78	4.226
2	2	420	17	173	90	162	3.753	4.202
2	2	421	17	173	89	162	3.743	4.198
2	2	422	17	173	90	163	3.722	4.218
2	2	423	17	174	89	164	3.699	4.2
2	2	423	17	174	89	163	3.673	4.164
2	2	424	17	174	89	164	3.658	4.164
2	2	424	17	174	90	163	3.612	4.16
2	2	425	17	174	90	163	3.582	4.16
2	2	426	17	174	90	163	3.61	4.16
2	2	427	17	174	90	163	3.583	4.148
2	2	427	17	174	90	163	3.581	4.143
2	2	428	17	174	90	163	3.609	4.159
2	2	429	17	174	90	163	3.609	4.159
2	2	429	17	174	90	164	3.653	4.198
2	2	430	17	174	90	164	3.653	4.198
2	2	431	17	174	90	164	3.736	4.256
2	2	431	17	174	89	164	3.858	4.371
2	2	432	17	174	89	163	3.948	4.454
2	2	433	17	174	89	161	3.948	4.454
2	2	433	17	174	89	159	3.863	4.374
2	2	434	17	174	88	159	3.863	4.374
2	2	435	17	174	88	160	3.926	4.465
2	2	435	17	174	88	161	3.902	4.448
2	2	436	17	174	89	161	3.864	4.39
2	2	437	17	174	89	162	3.8	4.315
2	2	437	17	174	89	162	3.79	4.295
2	2	438	17	175	89	163	3.807	4.295
2	2	439	17	175	89	163	3.765	4.24
2	2	439	17	175	89	162	3.687	4.194
2	2	440	17	175	89	161	3.618	4.103
2	2	441	17	175	90	160	3.564	4.031
2	2	441	17	175	90	158	3.564	4.018
2	2	442	17	175	90	158	3.596	4.086
2	2	443	17	175	90	158	3.596	4.086
2	2	443	17	175	89	159	3.661	4.198
2	2	444	17	174	89	161	3.766	4.316
2	2	445	17	174	89	161	3.766	4.386
2	2	445	17	174	88	161	3.79	4.426
2	2	446	17	174	88	160	3.79	4.426
2	2	447	17	174	88	160	3.819	4.422
2	2	448	17	174	87	158	3.796	4.382
2	2	448	17	174	88	158	3.796	4.382
2	2	449	17	174	89	158	3.796	4.382
2	2	450	17	174	89	162	3.852	4.454
2	2	450	17	175	90	166	3.872	4.472
2	2	451	17	175	90	169	3.872	4.472
2	2	452	17	175	90	169	3.862	4.472
2	2	452	17	175	90	169	3.811	4.442
2	2	453	17	175	90	167	3.762	4.356
2	2	454	17	175	90	163	3.693	4.288
2	2	454	17	175	89	161	3.673	4.237
2	2	455	17	175	89	161	3.673	4.215
2	2	456	17	175	89	160	3.688	4.151
2	2	456	17	175	89	160	3.688	4.151
2	2	457	17	175	89	161	3.724	4.205
2	2	458	17	175	89	162	3.731	4.205
2	2	458	17	175	89	163	3.767	4.205
2	2	459	17	175	89	163	3.762	4.218
2	2	460	17	175	89	164	3.742	4.232
2	2	461	17	175	89	165	3.803	4.273
2	2	461	17	175	89	166	3.84	4.32
2	2	462	17	175	89	166	3.868	4.367
2	2	463	17	175	89	166	3.862	4.405
2	2	463	17	174	89	165	3.818	4.357
2	2	464	17	174	89	166	3.862	4.405
2	2	465	17	174	89	166	3.872	4.405
2	2	465	17	174	89	166	3.896	4.417
2	2	466	17	174	89	165	3.904	4.404
2	2	467	17	174	89	164	3.905	4.404
2	2	467	17	174	89	162	3.929	4.419
2	2	468	17	174	89	164	3.958	4.46
2	2	469	17	174	88	163	3.934	4.455
2	2	469	17	174	88	164	3.914	4.463
2	2	470	17	175	89	163	3.891	4.463
2	2	471	17	175	89	165	3.915	4.48
2	2	471	17	175	88	166	3.906	4.476
2	2	472	17	175	89	167	3.87	4.443
3	1	0	10	83	22	20	0.71	0.573
3	1	2	10	83	23	21	0.739	0.607
3	1	5	10	83	23	23	0.812	0.685
3	1	7	10	84	24	23	0.793	0.679
3	1	9	10	84	24	24	0.764	0.689
3	1	11	10	85	25	24	0.764	0.689
3	1	13	10	91	26	24	0.764	0.689
3	1	15	10	97	27	24	0.764	0.689
3	1	17	10	103	27	23	0.806	0.706
3	1	19	10	106	28	23	0.806	0.706
3	1	22	10	109	28	24	0.895	0.744
3	1	24	10	112	29	26	1.098	0.862
3	1	26	10	115	28	29	1.242	0.967
3	1	28	10	117	28	32	1.42	1.098
3	1	30	10	118	28	34	1.482	1.156
3	1	32	10	120	28	36	1.573	1.203
3	1	34	10	121	29	36	1.628	1.235
3	1	36	10	122	30	37	1.675	1.276
3	1	38	10	123	30	38	1.797	1.32
3	1	40	10	124	30	40	1.967	1.413
3	1	42	10	125	30	43	2.192	1.538
3	1	44	10	126	31	46	2.324	1.626
3	1	46	10	127	31	46	2.344	1.662
3	1	48	10	128	32	50	2.491	1.748
3	1	50	10	129	31	50	2.464	1.74
3	1	53	10	130	29	53	2.578	1.843
3	1	55	10	131	32	55	2.662	1.916
3	1	56	10	132	31	53	2.564	1.86
3	1	58	10	133	32	53	2.564	1.86
3	1	60	10	133	33	55	2.669	1.959
3	1	62	10	133	33	56	2.707	1.994
3	1	63	10	133	35	58	2.745	2.048
3	1	65	10	134	35	60	2.769	2.082
3	1	67	10	135	35	61	2.849	2.148
3	1	68	10	135	35	62	2.877	2.192
3	1	70	10	135	36	63	2.877	2.21
3	1	72	10	136	36	63	2.798	2.182
3	1	74	10	136	36	62	2.75	2.143
3	1	75	10	137	36	62	2.75	2.17
3	1	77	10	137	37	63	2.778	2.216
3	1	78	10	137	37	63	2.778	2.216
3	1	80	10	137	36	62	2.709	2.177
3	1	82	10	137	36	60	2.668	2.142
3	1	84	10	137	35	61	2.762	2.217
3	1	85	10	137	36	63	2.856	2.288
3	1	87	10	137	36	67	2.942	2.401
3	1	89	10	136	36	65	2.824	2.319
3	1	90	10	136	35	63	2.728	2.258
3	1	92	10	136	34	63	2.691	2.258
3	1	95	10	136	34	63	2.691	2.258
3	1	97	10	136	35	66	2.737	2.331
3	1	98	10	136	34	66	2.737	2.331
3	1	100	10	137	34	66	2.753	2.335
3	1	102	10	137	34	68	2.82	2.394
3	1	103	10	137	35	69	2.856	2.43
3	1	105	10	137	36	71	2.913	2.483
3	1	107	10	137	36	71	2.913	2.483
3	1	108	10	136	36	69	2.778	2.401
3	1	110	10	136	36	69	2.778	2.401
3	1	112	10	136	37	69	2.778	2.401
3	1	113	10	136	37	69	2.812	2.426
3	1	115	10	136	37	71	2.882	2.517
3	1	116	10	136	37	71	2.827	2.516
3	1	118	10	136	37	71	2.827	2.516
3	1	120	10	136	37	71	2.827	2.516
3	1	121	10	136	37	70	2.777	2.483
3	1	123	10	136	37	69	2.746	2.461
3	1	125	10	136	37	68	2.709	2.426
3	1	126	10	136	36	68	2.709	2.426
3	1	128	10	136	36	68	2.743	2.433
3	1	130	10	136	36	69	2.78	2.472
3	1	131	10	136	37	69	2.818	2.507
3	1	133	10	137	37	71	2.818	2.531
3	1	134	10	137	37	72	2.813	2.531
3	1	136	10	137	37	72	2.813	2.531
3	1	138	10	137	37	71	2.743	2.487
3	1	140	10	137	36	68	2.643	2.365
3	1	142	10	137	36	66	2.643	2.303
3	1	144	10	136	34	61	2.516	2.187
3	1	145	10	136	32	59	2.516	2.179
3	1	147	10	136	32	59	2.573	2.179
3	1	149	10	135	34	61	2.716	2.259
3	1	150	10	135	35	65	2.841	2.375
3	1	152	10	135	37	66	2.841	2.38
3	1	153	10	136	37	67	2.825	2.395
3	1	156	10	136	37	67	2.825	2.395
3	1	158	10	136	37	67	2.86	2.422
3	1	160	10	137	36	66	2.812	2.397
3	1	163	10	138	33	65	2.812	2.397
3	1	164	10	140	33	65	2.908	2.427
3	1	166	10	140	33	66	2.944	2.461
3	1	168	10	140	34	66	3.042	2.542
3	1	169	10	140	35	68	3.107	2.61
3	1	171	10	140	36	71	3.051	2.623
3	1	173	10	140	36	73	3.107	2.668
3	1	174	10	141	37	73	3.106	2.712
3	1	176	10	141	37	73	3.051	2.639
3	1	178	10	142	36	73	3.051	2.639
3	1	179	14	142	35	73	3.044	2.661
3	1	181	14	142	36	73	2.963	2.621
3	1	183	14	142	35	71	2.917	2.604
3	1	184	14	142	36	71	2.917	2.604
3	1	186	14	142	36	70	2.85	2.56
3	1	188	14	142	36	70	2.85	2.56
3	1	189	14	142	36	69	2.832	2.527
3	1	191	14	142	37	69	2.832	2.527
3	1	192	14	143	37	68	2.853	2.508
3	1	194	14	143	37	68	2.856	2.513
3	1	195	14	144	38	68	2.856	2.513
3	1	197	14	145	38	67	2.828	2.462
3	1	199	14	146	39	70	2.939	2.558
3	1	200	14	147	38	70	2.971	2.596
3	1	202	14	148	39	73	3.052	2.658
3	1	203	14	148	40	75	3.106	2.729
3	1	204	14	149	41	77	3.163	2.757
3	1	206	14	150	40	74	3.059	2.666
3	1	208	14	151	40	75	3.059	2.666
3	1	209	14	152	40	75	3.059	2.666
3	1	211	14	153	40	75	3.059	2.666
3	1	212	14	154	39	74	3.028	2.617
3	1	214	14	154	38	72	3.028	2.562
3	1	216	14	154	37	68	2.974	2.507
3	1	217	14	155	37	69	2.983	2.507
3	1	219	14	155	38	70	3.065	2.575
3	1	220	14	156	38	75	3.296	2.763
3	1	221	14	156	40	82	3.419	2.935
3	1	223	14	156	43	93	3.659	3.268
3	1	224	14	156	45	93	3.659	3.268
3	1	225	14	157	45	93	3.659	3.268
3	1	227	14	157	45	90	3.387	3.067
3	1	229	14	158	44	85	3.13	2.883
3	1	230	14	159	43	83	3.13	2.883
3	1	232	14	159	41	82	3.266	2.947
3	1	233	14	160	39	82	3.266	2.947
3	1	235	14	160	39	82	3.497	3.084
3	1	236	14	161	39	83	3.701	3.204
3	1	238	14	161	40	83	3.701	3.204
3	1	239	14	161	40	83	3.701	3.204
3	1	241	18	161	39	82	3.654	3.182
3	1	242	18	161	38	82	3.6	3.154
3	1	244	18	161	39	82	3.604	3.158
3	1	245	18	161	39	82	3.604	3.158
3	1	247	18	161	39	84	3.636	3.217
3	1	248	18	161	41	88	3.668	3.307
3	1	249	18	161	42	90	3.668	3.307
3	1	251	18	161	43	92	3.668	3.374
3	1	252	18	162	45	94	3.764	3.458
3	1	253	18	163	45	94	3.668	3.374
3	1	255	18	163	45	95	3.62	3.387
3	1	256	18	164	43	95	3.62	3.387
3	1	257	18	165	44	97	3.704	3.498
3	1	259	18	166	46	101	3.779	3.589
3	1	260	18	167	44	99	3.779	3.589
3	1	261	18	168	43	99	3.806	3.589
3	1	263	18	169	44	102	3.806	3.613
3	1	264	18	170	46	103	3.834	3.662
3	1	265	18	171	46	102	3.755	3.633
3	1	267	18	172	45	101	3.755	3.633
3	1	268	18	173	45	100	3.686	3.592
3	1	269	18	174	46	101	3.766	3.657
3	1	270	18	174	47	101	3.766	3.657
3	1	272	18	175	48	105	3.869	3.793
3	1	273	18	176	48	105	3.854	3.792
3	1	274	18	176	48	109	3.938	3.886
3	1	275	18	177	49	109	3.877	3.868
3	1	276	18	177	49	112	4.05	4.018
3	1	278	18	178	49	109	3.914	3.892
3	1	279	18	179	49	109	3.955	3.918
3	1	280	18	179	49	107	3.793	3.771
3	1	281	18	179	49	106	3.898	3.878
3	1	283	18	180	49	105	3.866	3.842
3	1	284	18	180	49	110	3.991	3.965
3	1	285	18	181	49	109	3.991	3.965
3	1	286	18	181	49	113	4.105	4.086
3	1	288	18	181	48	108	4.015	3.997
3	1	289	18	181	48	115	4.173	4.192
3	1	290	18	182	49	120	4.271	4.331
3	1	291	18	182	49	120	4.271	4.331
3	1	293	18	183	48	117	4.14	4.22
3	1	294	18	183	50	120	4.178	4.294
3	1	295	18	183	50	116	4.037	4.136
3	1	296	18	183	51	120	4.178	4.294
3	1	297	18	184	50	121	4.178	4.308
3	1	298	18	184	50	119	4.086	4.231
3	1	300	18	184	51	123	4.149	4.317
3	1	301	18	184	51	124	4.278	4.459
3	1	302	18	184	51	125	4.261	4.491
3	1	303	18	185	50	125	4.261	4.492
3	1	304	18	185	50	123	4.224	4.466
3	1	306	18	185	50	121	4.158	4.397
3	1	307	18	185	50	123	4.224	4.466
3	1	308	18	185	50	124	4.239	4.473
3	1	309	18	186	50	125	4.223	4.418
3	1	310	18	186	50	126	4.223	4.418
3	1	311	18	186	51	130	4.305	4.532
3	1	312	18	186	52	134	4.277	4.567
3	1	314	18	186	52	134	4.277	4.567
3	1	315	18	186	52	132	4.223	4.561
3	1	316	18	186	52	130	4.21	4.561
3	1	318	18	187	52	127	4.13	4.507
3	1	319	18	187	52	125	4.13	4.507
3	1	320	18	187	52	125	4.13	4.507
3	1	321	18	187	52	125	4.18	4.532
3	1	322	18	187	54	129	4.27	4.677
3	1	323	18	187	55	133	4.293	4.695
3	1	324	18	187	56	134	4.293	4.695
3	1	325	18	187	56	134	4.293	4.695
3	1	326	18	187	56	133	4.187	4.594
3	1	327	18	187	57	133	4.133	4.546
3	1	328	18	187	57	134	4.133	4.546
3	1	329	18	188	57	134	4.07	4.501
3	1	330	18	188	58	134	4.07	4.501
3	1	331	18	188	57	133	4.063	4.513
3	1	333	18	188	57	135	4.184	4.643
3	1	334	18	188	58	138	4.273	4.745
3	1	335	18	188	57	141	4.307	4.813
3	1	336	18	188	56	142	4.306	4.844
3	1	337	18	188	57	144	4.306	4.844
3	1	338	18	188	57	142	4.22	4.758
3	1	339	18	188	57	142	4.22	4.758
3	1	340	18	188	57	143	4.112	4.707
3	1	341	18	189	57	143	4.112	4.707
3	1	342	18	189	57	143	4.088	4.729
3	1	343	18	189	58	143	4.056	4.718
3	1	344	18	189	58	141	4.026	4.704
3	1	345	18	189	58	142	4.08	4.756
3	1	346	18	189	58	142	4.08	4.756
3	1	347	18	189	58	141	4.145	4.801
3	1	348	18	190	58	141	4.145	4.801
3	1	349	18	190	58	142	4.171	4.842
3	1	350	18	190	58	143	4.242	4.873
3	1	351	18	190	58	145	4.329	4.983
3	1	353	18	190	58	144	4.329	4.941
3	1	354	18	190	58	144	4.329	4.941
3	1	355	18	190	57	147	4.422	5.059
3	1	356	18	190	57	147	4.422	5.059
3	1	357	18	190	57	148	4.364	4.999
3	1	358	18	190	56	145	4.323	5.005
3	1	359	18	190	56	142	4.23	4.935
3	1	360	18	190	56	142	4.23	4.935
3	1	361	18	190	56	142	4.23	4.935
3	1	362	18	190	56	136	4.187	4.886
3	1	363	18	190	57	136	4.187	4.886
3	1	365	18	190	56	136	4.187	4.886
3	1	366	18	190	57	140	4.296	5
3	1	367	18	190	57	143	4.348	5.056
3	1	368	18	190	57	149	4.366	5.09
[truncated: 13,168 more rows]
